# Supplementary material for: The complete chloroplast genome of Stauntonia chinensis and compared analysis revealed adaptive evolution of subfamily Lardizabaloideae species in China
Source: BMC Genomics. 2021 Mar 6;22:161. doi: 10.1186/s12864-021-07484-7 (PMC7937279; doi:10.1186/s12864-021-07484-7)
Supplement: Supplementary file 3 — Additional file 3. Summary of Pairwise KaKs ratios in Lardizabaloideae and other families. [file 12864_2021_7484_MOESM3_ESM.xls]

Sequence	Method	Ka	Ks	Ka/Ks	P-Value(Fisher)	Length	S-Sites	N-Sites	Fold-Sites(0:2:4)	Substitutions	S-Substitutions	N-Substitutions	Fold-S-Substitutions(0:2:4)	Fold-N-Substitutions(0:2:4)	Divergence-Time	Substitution-Rate-Ratio(rTC:rAG:rTA:rCG:rTG:rCA/rCA)	GC(1:2:3)	ML-Score	AICc	Akaike-Weight	Model
MK468518&MN401677	YN	0.000261371	0.000576321	0.453516	0.073438	73023	15623.2	57399.8	NA	24	9	15	NA	NA	0.000328754	1.11343:1.11343:1:1:1:1	0(0:0:0)	NA	NA	NA	NA
MK468518&MN401678	YN	0.000834227	0.00108127	0.771525	0.374304	73032	16660.8	56371.2	NA	65	18	47	NA	NA	0.000890585	1.51177:1.51177:1:1:1:1	0(0:0:0)	NA	NA	NA	NA
MK468518&KU204898	YN	0.00139308	0.00244789	0.569092	0.00649498	73032	15551.1	57480.9	NA	118	38	80	NA	NA	0.00161768	1.08923:1.08923:1:1:1:1	0(0:0:0)	NA	NA	NA	NA
MK468518&KX611091	YN	0.000834227	0.00108127	0.771525	0.374304	73032	16660.8	56371.2	NA	65	18	47	NA	NA	0.000890585	1.51177:1.51177:1:1:1:1	0(0:0:0)	NA	NA	NA	NA
MK468518&KY200671	YN	0.0152515	0.0181304	0.841213	0.00852352	72876	19176	53700	NA	1153	342.755	810.245	NA	NA	0.016009	3.13899:3.13899:1:1:1:1	0(0:0:0)	NA	NA	NA	NA
MK468518&MH394378	YN	0.000300543	0.000608294	0.494075	0.101201	73023	16447.2	56575.8	NA	27	10	17	NA	NA	0.000369859	1.42176:1.42176:1:1:1:1	0(0:0:0)	NA	NA	NA	NA
MK468518&MK533615	YN	0.0130865	0.0150211	0.871207	0.0493273	72855	19351.9	53503.1	NA	981	287.283	693.717	NA	NA	0.0136004	3.32195:3.32195:1:1:1:1	0(0:0:0)	NA	NA	NA	NA
MK468518&KU204903	YN	0.0627832	0.0757038	0.829327	5.27E-08	71487	19317.9	52169.1	NA	4510	1377.73	3132.27	NA	NA	0.0662748	3.64579:3.64579:1:1:1:1	0(0:0:0)	NA	NA	NA	NA
MK468518&MH577056	YN	0.0530312	0.0631765	0.839413	7.38E-06	64365	17587.3	46777.7	NA	3445	1056.47	2388.53	NA	NA	0.0558033	3.71772:3.71772:1:1:1:1	0(0:0:0)	NA	NA	NA	NA
MK468518&MH298220	YN	0.0503653	0.0602783	0.835546	2.15E-06	71751	19178.5	52572.5	NA	3658	1102.55	2555.45	NA	NA	0.053015	3.40464:3.40464:1:1:1:1	0(0:0:0)	NA	NA	NA	NA
MK468518&KU204900	YN	0.032035	0.0371615	0.862049	0.00139448	72609	19286.4	53322.6	NA	2366	696.094	1669.91	NA	NA	0.0333967	3.27247:3.27247:1:1:1:1	0(0:0:0)	NA	NA	NA	NA
MK468518&FJ597983	YN	0.0415071	0.0500988	0.828505	4.53E-05	56466	15427.9	41038.1	NA	2396	742.671	1653.33	NA	NA	0.0438545	3.71178:3.71178:1:1:1:1	0(0:0:0)	NA	NA	NA	NA
MK468518&KM206568	YN	0.0458193	0.0545271	0.840303	8.51E-05	56106	15447.6	40658.4	NA	2609	806.812	1802.19	NA	NA	0.0482168	3.88162:3.88162:1:1:1:1	0(0:0:0)	NA	NA	NA	NA
MK468518&KX752098	YN	0.0413749	0.0495873	0.834386	8.74E-05	56499	15430.7	41068.3	NA	2385	735.605	1649.39	NA	NA	0.0436178	3.70805:3.70805:1:1:1:1	0(0:0:0)	NA	NA	NA	NA
MK468518&KT964697	YN	0.0466558	0.0546887	0.853115	0.000374955	55194	15160.2	40033.8	NA	2600	793.967	1806.03	NA	NA	0.0488622	3.8191:3.8191:1:1:1:1	0(0:0:0)	NA	NA	NA	NA
MK468518&KY085918	YN	0.0406928	0.0486331	0.83673	0.000165123	55479	14962.7	40516.3	NA	2302	700.092	1601.91	NA	NA	0.0428343	3.40564:3.40564:1:1:1:1	0(0:0:0)	NA	NA	NA	NA
MK468518&MF155666	YN	0.0453025	0.0520671	0.870079	0.00225812	54999	15018.6	39980.4	NA	2504	750.52	1753.48	NA	NA	0.0471497	3.68103:3.68103:1:1:1:1	0(0:0:0)	NA	NA	NA	NA
MK468518&KY120323	YN	0.0457213	0.0552255	0.827902	2.00E-05	55464	15257.4	40206.6	NA	2585	806.501	1778.5	NA	NA	0.0483358	3.9019:3.9019:1:1:1:1	0(0:0:0)	NA	NA	NA	NA
MK468518&KY562594	YN	0.057707	0.0703285	0.820535	5.78E-07	55944	15286.8	40657.2	NA	3269	1018.46	2250.54	NA	NA	0.0611559	3.73775:3.73775:1:1:1:1	0(0:0:0)	NA	NA	NA	NA
MK468518&MG010811	YN	0.227167	0.242289	0.937589	0.0935618	62478	15850	46628	NA	12291	3190.52	9100.48	NA	NA	0.231003	2.52045:2.52045:1:1:1:1	0(0:0:0)	NA	NA	NA	NA
MK468518&MG001341	YN	0.218776	0.232002	0.942992	0.175508	60654	15402.8	45251.2	NA	11540	2987.39	8552.61	NA	NA	0.222135	2.53194:2.53194:1:1:1:1	0(0:0:0)	NA	NA	NA	NA
MK468518&MH205608	YN	0.172858	0.198413	0.871203	3.66E-07	66969	16909.6	50059.4	NA	10581	2881.68	7699.32	NA	NA	0.179311	2.58031:2.58031:1:1:1:1	0(0:0:0)	NA	NA	NA	NA
MK468518&MG675223	YN	0.0584661	0.063833	0.915924	0.0404591	53670	14495.8	39174.2	NA	3078	880.16	2197.84	NA	NA	0.0599157	3.37724:3.37724:1:1:1:1	0(0:0:0)	NA	NA	NA	NA
MK468518&MG675224	YN	0.0596972	0.0659152	0.905667	0.0195403	53847	14512.5	39334.5	NA	3160	908.499	2251.5	NA	NA	0.061373	3.34052:3.34052:1:1:1:1	0(0:0:0)	NA	NA	NA	NA
MK468518&MH142266	YN	0.0554714	0.0677588	0.81866	7.49E-07	56391	14976.3	41414.7	NA	3173	963.635	2209.36	NA	NA	0.0587347	3.05069:3.05069:1:1:1:1	0(0:0:0)	NA	NA	NA	NA
MK468518&MK569478	YN	0.041205	0.0490648	0.839809	0.000166841	56496	15488.6	41007.4	NA	2371	730.739	1640.26	NA	NA	0.0433598	3.76417:3.76417:1:1:1:1	0(0:0:0)	NA	NA	NA	NA
MK468518&MK569490	YN	0.0456078	0.0541158	0.842782	0.000105366	56292	15620.4	40671.6	NA	2604	809.813	1794.19	NA	NA	0.0479687	4.09122:4.09122:1:1:1:1	0(0:0:0)	NA	NA	NA	NA
MK468518&MK569469	YN	0.0434585	0.0498146	0.872404	0.00287215	56628	15773.6	40854.4	NA	2475	754.958	1720.04	NA	NA	0.0452289	4.17446:4.17446:1:1:1:1	0(0:0:0)	NA	NA	NA	NA
MK468518&MK569474	YN	0.0662133	0.0763547	0.86718	0.000579022	49065	12891	36174	NA	3216	928.756	2287.24	NA	NA	0.0688778	2.89808:2.89808:1:1:1:1	0(0:0:0)	NA	NA	NA	NA
MK468518&MK569476	YN	0.0453469	0.054675	0.82939	2.11E-05	56367	15448.7	40918.3	NA	2605	809.094	1795.91	NA	NA	0.0479035	3.73948:3.73948:1:1:1:1	0(0:0:0)	NA	NA	NA	NA
MK468518&KM057374	YN	0.0650149	0.0732673	0.887367	0.00149405	60921	16344.3	44576.7	NA	3900	1131.64	2768.36	NA	NA	0.0672289	3.26468:3.26468:1:1:1:1	0(0:0:0)	NA	NA	NA	NA
MK468518&MG234280	YN	0.0484088	0.0613569	0.78897	5.22E-08	52950	14659.2	38290.8	NA	2646	856.43	1789.57	NA	NA	0.0519935	4.04674:4.04674:1:1:1:1	0(0:0:0)	NA	NA	NA	NA
MK468518&KY908400	YN	0.285051	0.334165	0.853025	2.55E-08	49488	12318.7	37169.3	NA	11991	3215.08	8775.92	NA	NA	0.297277	2.35213:2.35213:1:1:1:1	0(0:0:0)	NA	NA	NA	NA
MK468518&KY908401	YN	0.158221	0.170793	0.92639	0.0557045	42030	10703.7	31326.3	NA	6053	1601.4	4451.6	NA	NA	0.161423	2.76169:2.76169:1:1:1:1	0(0:0:0)	NA	NA	NA	NA
MK468518&KU204905	YN	0.0530676	0.0624774	0.849389	7.93E-05	56463	15485.3	40977.7	NA	3014	921.191	2092.81	NA	NA	0.0556483	3.7644:3.7644:1:1:1:1	0(0:0:0)	NA	NA	NA	NA
MK468518&KT274030	YN	0.0376452	0.043778	0.859911	0.0017652	56814	15800	41014	NA	2170	667.987	1502.01	NA	NA	0.0393507	4.05706:4.05706:1:1:1:1	0(0:0:0)	NA	NA	NA	NA
MK468518&MH394383	YN	0.0323125	0.036595	0.882976	0.0173777	56643	15664.1	40978.9	NA	1850	556.697	1293.3	NA	NA	0.0334968	3.92998:3.92998:1:1:1:1	0(0:0:0)	NA	NA	NA	NA
MK468518&MH394399	YN	0.0542327	0.0616975	0.87901	0.00188963	56394	15556.4	40837.6	NA	3044	914.775	2129.22	NA	NA	0.0562919	3.89075:3.89075:1:1:1:1	0(0:0:0)	NA	NA	NA	NA
MN401677&MN401678	YN	0.000776775	0.00116353	0.6676	0.171762	73017	16343	56674	NA	63	19	44	NA	NA	0.000863341	1.37966:1.37966:1:1:1:1	0(0:0:0)	NA	NA	NA	NA
MN401677&KU204898	YN	0.00134046	0.002517	0.532561	0.00131274	73017	15522	57495	NA	116	39	77	NA	NA	0.00159057	1.07971:1.07971:1:1:1:1	0(0:0:0)	NA	NA	NA	NA
MN401677&KX611091	YN	0.000776775	0.00116353	0.6676	0.171762	73017	16343	56674	NA	63	19	44	NA	NA	0.000863341	1.37966:1.37966:1:1:1:1	0(0:0:0)	NA	NA	NA	NA
MN401677&KY200671	YN	0.0151995	0.0181773	0.836179	0.00627128	72864	19182.2	53681.8	NA	1151	343.771	807.229	NA	NA	0.0159834	3.14519:3.14519:1:1:1:1	0(0:0:0)	NA	NA	NA	NA
MN401677&MH394378	YN	6.88E-05	6.47E-05	1.06292	0.691783	73578	15447	58131	NA	5	1	4	NA	NA	6.80E-05	1.02229:1.02229:1:1:1:1	0(0:0:0)	NA	NA	NA	NA
MN401677&MK533615	YN	0.0130803	0.0149901	0.872591	0.0537266	72843	19390.7	53452.3	NA	980	287.281	692.719	NA	NA	0.0135887	3.361:3.361:1:1:1:1	0(0:0:0)	NA	NA	NA	NA
MN401677&KU204903	YN	0.0626467	0.0757038	0.827524	3.50E-08	71478	19319.9	52158.1	NA	4503	1377.92	3125.08	NA	NA	0.0661759	3.64771:3.64771:1:1:1:1	0(0:0:0)	NA	NA	NA	NA
MN401677&MH577056	YN	0.0532188	0.063236	0.841591	9.54E-06	64719	17658.6	47060.4	NA	3473	1061.78	2411.22	NA	NA	0.055952	3.68514:3.68514:1:1:1:1	0(0:0:0)	NA	NA	NA	NA
MN401677&MH298220	YN	0.0502458	0.0602908	0.833392	1.58E-06	71742	19176.1	52565.9	NA	3652	1102.74	2549.26	NA	NA	0.0529308	3.40163:3.40163:1:1:1:1	0(0:0:0)	NA	NA	NA	NA
MN401677&KU204900	YN	0.0320304	0.0371954	0.861139	0.00139367	72597	19277.5	53319.5	NA	2366	696.436	1669.56	NA	NA	0.0334019	3.26407:3.26407:1:1:1:1	0(0:0:0)	NA	NA	NA	NA
MN401677&FJ597983	YN	0.0418388	0.0501529	0.834226	7.45E-05	56826	15522.9	41303.1	NA	2425	748.082	1676.92	NA	NA	0.0441099	3.70232:3.70232:1:1:1:1	0(0:0:0)	NA	NA	NA	NA
MN401677&KM206568	YN	0.0461395	0.0546646	0.844048	0.000112532	56466	15551.2	40914.8	NA	2640	814.232	1825.77	NA	NA	0.0484874	3.88638:3.88638:1:1:1:1	0(0:0:0)	NA	NA	NA	NA
MN401677&KX752098	YN	0.0416814	0.0497159	0.838392	0.000116352	56859	15525.7	41333.3	NA	2414	742.03	1671.97	NA	NA	0.0438753	3.69859:3.69859:1:1:1:1	0(0:0:0)	NA	NA	NA	NA
MN401677&KT964697	YN	0.0469683	0.0548413	0.856441	0.000476087	55515	15240.6	40274.4	NA	2629	800.368	1828.63	NA	NA	0.0491297	3.80692:3.80692:1:1:1:1	0(0:0:0)	NA	NA	NA	NA
MN401677&KY085918	YN	0.0407961	0.048895	0.834361	0.000119385	55803	15033.8	40769.2	NA	2323	707.127	1615.87	NA	NA	0.042978	3.38128:3.38128:1:1:1:1	0(0:0:0)	NA	NA	NA	NA
MN401677&MF155666	YN	0.0455482	0.0521571	0.873288	0.00298721	55383	15120.1	40262.9	NA	2532	756.894	1775.11	NA	NA	0.0473524	3.67809:3.67809:1:1:1:1	0(0:0:0)	NA	NA	NA	NA
MN401677&KY120323	YN	0.046088	0.0554842	0.83065	2.74E-05	55839	15347.5	40491.5	NA	2620	814.94	1805.06	NA	NA	0.0486706	3.87533:3.87533:1:1:1:1	0(0:0:0)	NA	NA	NA	NA
MN401677&KY562594	YN	0.05795	0.0706899	0.819777	4.31E-07	56268	15369.7	40898.3	NA	3302	1028.97	2273.03	NA	NA	0.0614299	3.73137:3.73137:1:1:1:1	0(0:0:0)	NA	NA	NA	NA
MN401677&MG010811	YN	0.228549	0.243432	0.938859	0.108991	62637	15881.7	46755.3	NA	12382	3208.96	9173.04	NA	NA	0.232322	2.51285:2.51285:1:1:1:1	0(0:0:0)	NA	NA	NA	NA
MN401677&MG001341	YN	0.219809	0.232972	0.943499	0.184211	60768	15423.3	45344.7	NA	11607	3001.78	8605.22	NA	NA	0.22315	2.52487:2.52487:1:1:1:1	0(0:0:0)	NA	NA	NA	NA
MN401677&MH205608	YN	0.174133	0.19981	0.871494	3.53E-07	67122	16928.5	50193.5	NA	10673	2902.24	7770.76	NA	NA	0.180609	2.56166:2.56166:1:1:1:1	0(0:0:0)	NA	NA	NA	NA
MN401677&MG675223	YN	0.0586851	0.0638875	0.91857	0.0480372	54024	14591.8	39432.2	NA	3107	886.782	2220.22	NA	NA	0.0600903	3.37597:3.37597:1:1:1:1	0(0:0:0)	NA	NA	NA	NA
MN401677&MG675224	YN	0.0599384	0.0659471	0.908885	0.0224277	54201	14610.3	39590.7	NA	3190	915.111	2274.89	NA	NA	0.0615581	3.34208:3.34208:1:1:1:1	0(0:0:0)	NA	NA	NA	NA
MN401677&MH142266	YN	0.0557924	0.0679997	0.820479	8.66E-07	56751	15080.4	41670.6	NA	3209	973.678	2235.32	NA	NA	0.0590362	3.06266:3.06266:1:1:1:1	0(0:0:0)	NA	NA	NA	NA
MN401677&MK569478	YN	0.041487	0.0492673	0.842081	0.000181991	56856	15583.5	41272.5	NA	2400	738.181	1661.82	NA	NA	0.0436195	3.75391:3.75391:1:1:1:1	0(0:0:0)	NA	NA	NA	NA
MN401677&MK569490	YN	0.0459167	0.0543602	0.844674	0.000115346	56652	15714.6	40937.4	NA	2636	818.259	1817.74	NA	NA	0.0482588	4.07709:4.07709:1:1:1:1	0(0:0:0)	NA	NA	NA	NA
MN401677&MK569469	YN	0.0436302	0.0501379	0.870205	0.00223715	56985	15871.3	41113.7	NA	2502	764.406	1737.59	NA	NA	0.0454427	4.16313:4.16313:1:1:1:1	0(0:0:0)	NA	NA	NA	NA
MN401677&MK569474	YN	0.0665597	0.0765219	0.869812	0.000669099	49425	12979.6	36445.4	NA	3253	937.097	2315.9	NA	NA	0.0691759	2.89279:2.89279:1:1:1:1	0(0:0:0)	NA	NA	NA	NA
MN401677&MK569476	YN	0.0455397	0.0549702	0.828443	1.72E-05	56721	15541.7	41179.3	NA	2633	818.226	1814.77	NA	NA	0.0481236	3.73022:3.73022:1:1:1:1	0(0:0:0)	NA	NA	NA	NA
MN401677&KM057374	YN	0.0652821	0.0736675	0.886172	0.00129376	61299	16418.8	44880.2	NA	3941	1142.73	2798.27	NA	NA	0.0675281	3.2312:3.2312:1:1:1:1	0(0:0:0)	NA	NA	NA	NA
MN401677&MG234280	YN	0.0487666	0.0619085	0.787721	3.41E-08	53307	14742.8	38564.2	NA	2684	868.738	1815.26	NA	NA	0.0524012	4.01142:4.01142:1:1:1:1	0(0:0:0)	NA	NA	NA	NA
MN401677&KY908400	YN	0.286719	0.336029	0.853258	2.81E-08	49641	12351.9	37289.1	NA	12084	3237.18	8846.82	NA	NA	0.298989	2.34337:2.34337:1:1:1:1	0(0:0:0)	NA	NA	NA	NA
MN401677&KY908401	YN	0.158911	0.17176	0.925196	0.0504607	42099	10723.4	31375.6	NA	6088	1612.1	4475.9	NA	NA	0.162184	2.77229:2.77229:1:1:1:1	0(0:0:0)	NA	NA	NA	NA
MN401677&KU204905	YN	0.0530791	0.0625147	0.849067	7.99E-05	56463	15493.5	40969.5	NA	3015	922.196	2092.8	NA	NA	0.0556682	3.7767:3.7767:1:1:1:1	0(0:0:0)	NA	NA	NA	NA
MN401677&KT274030	YN	0.0376994	0.0441077	0.854713	0.00112587	57258	15920.1	41337.9	NA	2194	678	1516	NA	NA	0.0394812	4.0536:4.0536:1:1:1:1	0(0:0:0)	NA	NA	NA	NA
MN401677&MH394383	YN	0.0323155	0.036822	0.877612	0.0124707	57117	15792.2	41324.8	NA	1869	564.7	1304.3	NA	NA	0.0335615	3.93477:3.93477:1:1:1:1	0(0:0:0)	NA	NA	NA	NA
MN401677&MH394399	YN	0.0542692	0.0617247	0.879213	0.00185302	56898	15701.5	41196.5	NA	3073	923.75	2149.25	NA	NA	0.0563266	3.913:3.913:1:1:1:1	0(0:0:0)	NA	NA	NA	NA
MN401678&KU204898	YN	0.00141605	0.00240967	0.587655	0.00987408	73053	15797.3	57255.7	NA	119	38	81	NA	NA	0.00163092	1.17318:1.17318:1:1:1:1	0(0:0:0)	NA	NA	NA	NA
MN401678&KX611091	YN	NA	NA	NA	NA	73062	17657.2	55404.8	NA	0	NA	NA	NA	NA	NA	2:2:1:1:1:1	0(0:0:0)	NA	NA	NA	NA
MN401678&KY200671	YN	0.0150999	0.0179095	0.843124	0.0100609	72873	19240.2	53632.8	NA	1141	339.75	801.25	NA	NA	0.0158417	3.19905:3.19905:1:1:1:1	0(0:0:0)	NA	NA	NA	NA
MN401678&MH394378	YN	0.000816835	0.0012007	0.680297	0.144816	73017	16671.1	56345.9	NA	66	20	46	NA	NA	0.000904479	1.51667:1.51667:1:1:1:1	0(0:0:0)	NA	NA	NA	NA
MN401678&MK533615	YN	0.0131101	0.0147911	0.886356	0.087104	72855	19443.3	53411.7	NA	978	284.251	693.749	NA	NA	0.0135587	3.41272:3.41272:1:1:1:1	0(0:0:0)	NA	NA	NA	NA
MN401678&KU204903	YN	0.0625516	0.0757691	0.825556	2.35E-08	71502	19337.8	52164.2	NA	4501	1380.21	3120.79	NA	NA	0.0661263	3.66701:3.66701:1:1:1:1	0(0:0:0)	NA	NA	NA	NA
MN401678&MH577056	YN	0.0529132	0.0629834	0.840114	8.75E-06	64365	17612.8	46752.2	NA	3437	1054.94	2382.06	NA	NA	0.0556688	3.74654:3.74654:1:1:1:1	0(0:0:0)	NA	NA	NA	NA
MN401678&MH298220	YN	0.0502246	0.0604162	0.83131	1.08E-06	71760	19186.4	52573.6	NA	3654	1105.44	2548.56	NA	NA	0.0529495	3.40901:3.40901:1:1:1:1	0(0:0:0)	NA	NA	NA	NA
MN401678&KU204900	YN	0.0320791	0.037179	0.862827	0.00165402	72624	19294.7	53329.3	NA	2369	696.655	1672.34	NA	NA	0.033434	3.27819:3.27819:1:1:1:1	0(0:0:0)	NA	NA	NA	NA
MN401678&FJ597983	YN	0.0414612	0.0501443	0.826837	3.35E-05	56466	15442.4	41023.6	NA	2395	744.051	1650.95	NA	NA	0.0438358	3.73283:3.73283:1:1:1:1	0(0:0:0)	NA	NA	NA	NA
MN401678&KM206568	YN	0.0456896	0.0547978	0.833784	3.60E-05	56106	15459	40647	NA	2608	811.252	1796.75	NA	NA	0.0481992	3.89921:3.89921:1:1:1:1	0(0:0:0)	NA	NA	NA	NA
MN401678&KX752098	YN	0.0413295	0.0496316	0.832726	7.93E-05	56499	15445.7	41053.3	NA	2384	736.984	1647.02	NA	NA	0.0435992	3.72976:3.72976:1:1:1:1	0(0:0:0)	NA	NA	NA	NA
MN401678&KT964697	YN	0.0465455	0.0547749	0.849759	0.000263272	55191	15163.5	40027.5	NA	2597	795.372	1801.63	NA	NA	0.0488065	3.82415:3.82415:1:1:1:1	0(0:0:0)	NA	NA	NA	NA
MN401678&KY085918	YN	0.0406186	0.0487604	0.833026	0.00011172	55479	14967.9	40511.1	NA	2301	702.145	1598.86	NA	NA	0.0428152	3.41129:3.41129:1:1:1:1	0(0:0:0)	NA	NA	NA	NA
MN401678&MF155666	YN	0.0452621	0.0523303	0.86493	0.00153481	54996	15014.1	39981.9	NA	2506	753.947	1752.05	NA	NA	0.0471918	3.6738:3.6738:1:1:1:1	0(0:0:0)	NA	NA	NA	NA
MN401678&KY120323	YN	0.0456144	0.0553676	0.823846	1.19E-05	55464	15256.8	40207.2	NA	2583	808.505	1774.5	NA	NA	0.0482972	3.89916:3.89916:1:1:1:1	0(0:0:0)	NA	NA	NA	NA
MN401678&KY562594	YN	0.0576687	0.0704983	0.818016	3.42E-07	55944	15294.8	40649.2	NA	3270	1021.36	2248.64	NA	NA	0.0611763	3.74831:3.74831:1:1:1:1	0(0:0:0)	NA	NA	NA	NA
MN401678&MG010811	YN	0.226948	0.243074	0.933658	0.062608	62478	15848.2	46629.8	NA	12292	3198.64	9093.36	NA	NA	0.231038	2.51759:2.51759:1:1:1:1	0(0:0:0)	NA	NA	NA	NA
MN401678&MG001341	YN	0.218616	0.232691	0.939515	0.128243	60654	15400.4	45253.6	NA	11542	2994.26	8547.74	NA	NA	0.22219	2.52806:2.52806:1:1:1:1	0(0:0:0)	NA	NA	NA	NA
MN401678&MH205608	YN	0.172659	0.198456	0.870011	2.63E-07	66978	16906.1	50071.9	NA	10575	2881.73	7693.27	NA	NA	0.17917	2.5768:2.5768:1:1:1:1	0(0:0:0)	NA	NA	NA	NA
MN401678&MG675223	YN	0.0583217	0.0639205	0.912409	0.0328603	53670	14500	39170	NA	3074	881.602	2192.4	NA	NA	0.0598343	3.3825:3.3825:1:1:1:1	0(0:0:0)	NA	NA	NA	NA
MN401678&MG675224	YN	0.0595712	0.0658908	0.90409	0.0174323	53844	14524.4	39319.6	NA	3155	908.897	2246.1	NA	NA	0.0612759	3.35759:3.35759:1:1:1:1	0(0:0:0)	NA	NA	NA	NA
MN401678&MH142266	YN	0.0554194	0.0680475	0.814423	3.57E-07	56391	14984.9	41406.1	NA	3175	968.083	2206.92	NA	NA	0.0587751	3.05939:3.05939:1:1:1:1	0(0:0:0)	NA	NA	NA	NA
MN401678&MK569478	YN	0.0411594	0.0491802	0.83691	0.000114333	56496	15503.6	40992.4	NA	2371	733.126	1637.87	NA	NA	0.0433604	3.78639:3.78639:1:1:1:1	0(0:0:0)	NA	NA	NA	NA
MN401678&MK569490	YN	0.045532	0.0543811	0.837276	5.49E-05	56292	15632.4	40659.6	NA	2605	814.243	1790.76	NA	NA	0.0479894	4.11107:4.11107:1:1:1:1	0(0:0:0)	NA	NA	NA	NA
MN401678&MK569469	YN	0.043385	0.0497363	0.8723	0.00264704	56625	15782.9	40842.1	NA	2471	754.311	1716.69	NA	NA	0.0451553	4.19167:4.19167:1:1:1:1	0(0:0:0)	NA	NA	NA	NA
MN401678&MK569474	YN	0.0661403	0.0768288	0.860879	0.000264073	49065	12878.7	36186.3	NA	3219	933.293	2285.71	NA	NA	0.0689459	2.87983:2.87983:1:1:1:1	0(0:0:0)	NA	NA	NA	NA
MN401678&MK569476	YN	0.0452987	0.0548017	0.826593	1.72E-05	56367	15449.6	40917.4	NA	2605	810.984	1794.02	NA	NA	0.0479034	3.74005:3.74005:1:1:1:1	0(0:0:0)	NA	NA	NA	NA
MN401678&KM057374	YN	0.0650596	0.0734227	0.886097	0.00132544	60918	16366	44552	NA	3904	1135.44	2768.56	NA	NA	0.0673064	3.28693:3.28693:1:1:1:1	0(0:0:0)	NA	NA	NA	NA
MN401678&MG234280	YN	0.0483957	0.0613014	0.789471	5.95E-08	52950	14677.4	38272.6	NA	2645	856.803	1788.2	NA	NA	0.051973	4.07626:4.07626:1:1:1:1	0(0:0:0)	NA	NA	NA	NA
MN401678&KY908400	YN	0.284842	0.334518	0.851499	1.67E-08	49509	12317.4	37191.6	NA	11993	3217.11	8775.89	NA	NA	0.297201	2.3502:2.3502:1:1:1:1	0(0:0:0)	NA	NA	NA	NA
MN401678&KY908401	YN	0.158622	0.170524	0.930206	0.0769666	42054	10705.8	31348.2	NA	6064	1599.3	4464.7	NA	NA	0.161652	2.7624:2.7624:1:1:1:1	0(0:0:0)	NA	NA	NA	NA
MN401678&KU204905	YN	0.0528421	0.0627214	0.84249	3.52E-05	56463	15504.5	40958.5	NA	3009	925.79	2083.21	NA	NA	0.0555549	3.79358:3.79358:1:1:1:1	0(0:0:0)	NA	NA	NA	NA
MN401678&KT274030	YN	0.0375269	0.044013	0.852633	0.00089228	56814	15825.2	40988.8	NA	2169	672.544	1496.46	NA	NA	0.0393336	4.09821:4.09821:1:1:1:1	0(0:0:0)	NA	NA	NA	NA
MN401678&MH394383	YN	0.0321848	0.0367266	0.876335	0.0111261	56643	15681	40962	NA	1847	559.23	1287.77	NA	NA	0.0334422	3.95589:3.95589:1:1:1:1	0(0:0:0)	NA	NA	NA	NA
MN401678&MH394399	YN	0.053925	0.0619472	0.870499	0.000778072	56394	15574.3	40819.7	NA	3036	919.383	2116.62	NA	NA	0.0561405	3.9189:3.9189:1:1:1:1	0(0:0:0)	NA	NA	NA	NA
KU204898&KX611091	YN	0.00141605	0.00240967	0.587655	0.00987408	73053	15797.3	57255.7	NA	119	38	81	NA	NA	0.00163092	1.17318:1.17318:1:1:1:1	0(0:0:0)	NA	NA	NA	NA
KU204898&KY200671	YN	0.0148713	0.0175713	0.846338	0.011718	72876	19361.7	53514.3	NA	1123	335.524	787.476	NA	NA	0.0155886	3.31458:3.31458:1:1:1:1	0(0:0:0)	NA	NA	NA	NA
KU204898&MH394378	YN	0.00138011	0.00254878	0.54148	0.00238108	73017	15722	57295	NA	119	40	79	NA	NA	0.00163175	1.14783:1.14783:1:1:1:1	0(0:0:0)	NA	NA	NA	NA
KU204898&MK533615	YN	0.0127865	0.0144581	0.884382	0.0913144	72855	19651.4	53203.6	NA	955	280.892	674.108	NA	NA	0.0132374	3.63489:3.63489:1:1:1:1	0(0:0:0)	NA	NA	NA	NA
KU204898&KU204903	YN	0.0627621	0.0758225	0.827751	3.67E-08	71535	19362.3	52172.7	NA	4514	1382.74	3131.26	NA	NA	0.0662972	3.6861:3.6861:1:1:1:1	0(0:0:0)	NA	NA	NA	NA
KU204898&MH577056	YN	0.0527779	0.0629103	0.83894	7.18E-06	64365	17628.7	46736.3	NA	3430	1054.65	2375.35	NA	NA	0.0555531	3.77037:3.77037:1:1:1:1	0(0:0:0)	NA	NA	NA	NA
KU204898&MH298220	YN	0.0499961	0.0601093	0.831753	1.27E-06	71790	19214.3	52575.7	NA	3639	1101.61	2537.39	NA	NA	0.0527029	3.43363:3.43363:1:1:1:1	0(0:0:0)	NA	NA	NA	NA
KU204898&KU204900	YN	0.0317539	0.036921	0.860048	0.00135259	72627	19348.3	53278.7	NA	2348	693.869	1654.13	NA	NA	0.0331304	3.33027:3.33027:1:1:1:1	0(0:0:0)	NA	NA	NA	NA
KU204898&FJ597983	YN	0.0413472	0.0497586	0.830955	5.92E-05	56466	15440.4	41025.6	NA	2385	738.412	1646.59	NA	NA	0.0436473	3.73453:3.73453:1:1:1:1	0(0:0:0)	NA	NA	NA	NA
KU204898&KM206568	YN	0.0456641	0.0544377	0.838832	6.95E-05	56109	15468.2	40640.8	NA	2602	806.59	1795.41	NA	NA	0.0480828	3.91638:3.91638:1:1:1:1	0(0:0:0)	NA	NA	NA	NA
KU204898&KX752098	YN	0.0412582	0.0492744	0.837314	0.000125112	56499	15435	41064	NA	2376	731.335	1644.66	NA	NA	0.0434481	3.71836:3.71836:1:1:1:1	0(0:0:0)	NA	NA	NA	NA
KU204898&KT964697	YN	0.0465199	0.0546857	0.850679	0.000286728	55197	15177.1	40019.9	NA	2595	794.75	1800.25	NA	NA	0.0487652	3.84835:3.84835:1:1:1:1	0(0:0:0)	NA	NA	NA	NA
KU204898&KY085918	YN	0.0405797	0.0483508	0.839275	0.000216057	55482	14992.5	40489.5	NA	2294	697.548	1596.45	NA	NA	0.0426796	3.44844:3.44844:1:1:1:1	0(0:0:0)	NA	NA	NA	NA
KU204898&MF155666	YN	0.0451378	0.0522261	0.864276	0.0014061	54999	15032.4	39966.6	NA	2500	753.342	1746.66	NA	NA	0.0470752	3.70582:3.70582:1:1:1:1	0(0:0:0)	NA	NA	NA	NA
KU204898&KY120323	YN	0.0454862	0.0550604	0.826114	1.75E-05	55464	15287.9	40176.1	NA	2574	805.779	1768.22	NA	NA	0.0481252	3.95684:3.95684:1:1:1:1	0(0:0:0)	NA	NA	NA	NA
KU204898&KY562594	YN	0.0574361	0.0700482	0.819952	5.50E-07	55944	15292.4	40651.6	NA	3255	1014.92	2240.08	NA	NA	0.0608837	3.75029:3.75029:1:1:1:1	0(0:0:0)	NA	NA	NA	NA
KU204898&MG010811	YN	0.226878	0.242909	0.934003	0.0642559	62481	15853.2	46627.8	NA	12288	3197.74	9090.26	NA	NA	0.230945	2.52261:2.52261:1:1:1:1	0(0:0:0)	NA	NA	NA	NA
KU204898&MG001341	YN	0.218445	0.232599	0.939148	0.125232	60654	15403.2	45250.8	NA	11535	2993.78	8541.22	NA	NA	0.22204	2.53271:2.53271:1:1:1:1	0(0:0:0)	NA	NA	NA	NA
KU204898&MH205608	YN	0.17281	0.198554	0.870345	2.86E-07	67005	16922.5	50082.5	NA	10586	2885.47	7700.53	NA	NA	0.179312	2.58716:2.58716:1:1:1:1	0(0:0:0)	NA	NA	NA	NA
KU204898&MG675223	YN	0.0582532	0.063428	0.918415	0.0490131	53670	14511.6	39158.4	NA	3065	875.792	2189.21	NA	NA	0.0596524	3.40283:3.40283:1:1:1:1	0(0:0:0)	NA	NA	NA	NA
KU204898&MG675224	YN	0.0593915	0.0654594	0.907304	0.021552	53847	14538.7	39308.3	NA	3143	904.153	2238.85	NA	NA	0.0610299	3.38012:3.38012:1:1:1:1	0(0:0:0)	NA	NA	NA	NA
KU204898&MH142266	YN	0.0552648	0.0676646	0.816745	5.28E-07	56394	14989.1	41404.9	NA	3164	963.128	2200.87	NA	NA	0.0585606	3.06674:3.06674:1:1:1:1	0(0:0:0)	NA	NA	NA	NA
KU204898&MK569478	YN	0.0410882	0.048753	0.842783	0.000235948	56496	15493	41003	NA	2362	726.47	1635.53	NA	NA	0.0431902	3.77488:3.77488:1:1:1:1	0(0:0:0)	NA	NA	NA	NA
KU204898&MK569490	YN	0.0453603	0.0539892	0.840173	8.54E-05	56295	15652.4	40642.6	NA	2593	809.604	1783.4	NA	NA	0.0477595	4.14855:4.14855:1:1:1:1	0(0:0:0)	NA	NA	NA	NA
KU204898&MK569469	YN	0.0432504	0.0496752	0.870663	0.00243049	56628	15790.8	40837.2	NA	2465	753.715	1711.28	NA	NA	0.045042	4.20975:4.20975:1:1:1:1	0(0:0:0)	NA	NA	NA	NA
KU204898&MK569474	YN	0.0661437	0.0763705	0.86609	0.000492886	49068	12882	36186	NA	3214	928.213	2285.79	NA	NA	0.0688286	2.8874:2.8874:1:1:1:1	0(0:0:0)	NA	NA	NA	NA
KU204898&MK569476	YN	0.0451041	0.0544702	0.82805	2.04E-05	56370	15471.7	40898.3	NA	2593	807.377	1785.62	NA	NA	0.0476748	3.77761:3.77761:1:1:1:1	0(0:0:0)	NA	NA	NA	NA
KU204898&KM057374	YN	0.0649596	0.0732911	0.886323	0.00131782	60918	16377.4	44540.6	NA	3898	1134.32	2763.68	NA	NA	0.0671994	3.30319:3.30319:1:1:1:1	0(0:0:0)	NA	NA	NA	NA
KU204898&MG234280	YN	0.0480608	0.0609967	0.787925	4.32E-08	52947	14707.9	38239.1	NA	2629	854.438	1774.56	NA	NA	0.0516542	4.1414:4.1414:1:1:1:1	0(0:0:0)	NA	NA	NA	NA
KU204898&KY908400	YN	0.284771	0.334165	0.852186	2.09E-08	49530	12332	37198	NA	11993	3218.08	8774.92	NA	NA	0.297069	2.36309:2.36309:1:1:1:1	0(0:0:0)	NA	NA	NA	NA
KU204898&KY908401	YN	0.158267	0.171208	0.924412	0.0481791	42084	10707.4	31376.6	NA	6065	1605.12	4459.88	NA	NA	0.161559	2.75988:2.75988:1:1:1:1	0(0:0:0)	NA	NA	NA	NA
KU204898&KU204905	YN	0.0526977	0.0624015	0.844495	4.97E-05	56460	15534.2	40925.8	NA	2999	922.999	2076	NA	NA	0.0553676	3.84437:3.84437:1:1:1:1	0(0:0:0)	NA	NA	NA	NA
KU204898&KT274030	YN	0.0373497	0.0438674	0.851423	0.000802667	56814	15851.6	40962.4	NA	2160	671.455	1488.55	NA	NA	0.0391682	4.14988:4.14988:1:1:1:1	0(0:0:0)	NA	NA	NA	NA
KU204898&MH394383	YN	0.0320765	0.0368047	0.871532	0.00884003	56643	15719.7	40923.3	NA	1844	561.73	1282.27	NA	NA	0.0333887	4.02554:4.02554:1:1:1:1	0(0:0:0)	NA	NA	NA	NA
KU204898&MH394399	YN	0.0538018	0.0616479	0.872728	0.00103598	56391	15586.7	40804.3	NA	3027	915.846	2111.15	NA	NA	0.0559705	3.94357:3.94357:1:1:1:1	0(0:0:0)	NA	NA	NA	NA
KX611091&KY200671	YN	0.0150999	0.0179095	0.843124	0.0100609	72873	19240.2	53632.8	NA	1141	339.75	801.25	NA	NA	0.0158417	3.19905:3.19905:1:1:1:1	0(0:0:0)	NA	NA	NA	NA
KX611091&MH394378	YN	0.000816835	0.0012007	0.680297	0.144816	73017	16671.1	56345.9	NA	66	20	46	NA	NA	0.000904479	1.51667:1.51667:1:1:1:1	0(0:0:0)	NA	NA	NA	NA
KX611091&MK533615	YN	0.0131101	0.0147911	0.886356	0.087104	72855	19443.3	53411.7	NA	978	284.251	693.749	NA	NA	0.0135587	3.41272:3.41272:1:1:1:1	0(0:0:0)	NA	NA	NA	NA
KX611091&KU204903	YN	0.0625516	0.0757691	0.825556	2.35E-08	71502	19337.8	52164.2	NA	4501	1380.21	3120.79	NA	NA	0.0661263	3.66701:3.66701:1:1:1:1	0(0:0:0)	NA	NA	NA	NA
KX611091&MH577056	YN	0.0529132	0.0629834	0.840114	8.75E-06	64365	17612.8	46752.2	NA	3437	1054.94	2382.06	NA	NA	0.0556688	3.74654:3.74654:1:1:1:1	0(0:0:0)	NA	NA	NA	NA
KX611091&MH298220	YN	0.0502246	0.0604162	0.83131	1.08E-06	71760	19186.4	52573.6	NA	3654	1105.44	2548.56	NA	NA	0.0529495	3.40901:3.40901:1:1:1:1	0(0:0:0)	NA	NA	NA	NA
KX611091&KU204900	YN	0.0320791	0.037179	0.862827	0.00165402	72624	19294.7	53329.3	NA	2369	696.655	1672.34	NA	NA	0.033434	3.27819:3.27819:1:1:1:1	0(0:0:0)	NA	NA	NA	NA
KX611091&FJ597983	YN	0.0414612	0.0501443	0.826837	3.35E-05	56466	15442.4	41023.6	NA	2395	744.051	1650.95	NA	NA	0.0438358	3.73283:3.73283:1:1:1:1	0(0:0:0)	NA	NA	NA	NA
KX611091&KM206568	YN	0.0456896	0.0547978	0.833784	3.60E-05	56106	15459	40647	NA	2608	811.252	1796.75	NA	NA	0.0481992	3.89921:3.89921:1:1:1:1	0(0:0:0)	NA	NA	NA	NA
KX611091&KX752098	YN	0.0413295	0.0496316	0.832726	7.93E-05	56499	15445.7	41053.3	NA	2384	736.984	1647.02	NA	NA	0.0435992	3.72976:3.72976:1:1:1:1	0(0:0:0)	NA	NA	NA	NA
KX611091&KT964697	YN	0.0465455	0.0547749	0.849759	0.000263272	55191	15163.5	40027.5	NA	2597	795.372	1801.63	NA	NA	0.0488065	3.82415:3.82415:1:1:1:1	0(0:0:0)	NA	NA	NA	NA
KX611091&KY085918	YN	0.0406186	0.0487604	0.833026	0.00011172	55479	14967.9	40511.1	NA	2301	702.145	1598.86	NA	NA	0.0428152	3.41129:3.41129:1:1:1:1	0(0:0:0)	NA	NA	NA	NA
KX611091&MF155666	YN	0.0452621	0.0523303	0.86493	0.00153481	54996	15014.1	39981.9	NA	2506	753.947	1752.05	NA	NA	0.0471918	3.6738:3.6738:1:1:1:1	0(0:0:0)	NA	NA	NA	NA
KX611091&KY120323	YN	0.0456144	0.0553676	0.823846	1.19E-05	55464	15256.8	40207.2	NA	2583	808.505	1774.5	NA	NA	0.0482972	3.89916:3.89916:1:1:1:1	0(0:0:0)	NA	NA	NA	NA
KX611091&KY562594	YN	0.0576687	0.0704983	0.818016	3.42E-07	55944	15294.8	40649.2	NA	3270	1021.36	2248.64	NA	NA	0.0611763	3.74831:3.74831:1:1:1:1	0(0:0:0)	NA	NA	NA	NA
KX611091&MG010811	YN	0.226948	0.243074	0.933658	0.062608	62478	15848.2	46629.8	NA	12292	3198.64	9093.36	NA	NA	0.231038	2.51759:2.51759:1:1:1:1	0(0:0:0)	NA	NA	NA	NA
KX611091&MG001341	YN	0.218616	0.232691	0.939515	0.128243	60654	15400.4	45253.6	NA	11542	2994.26	8547.74	NA	NA	0.22219	2.52806:2.52806:1:1:1:1	0(0:0:0)	NA	NA	NA	NA
KX611091&MH205608	YN	0.172659	0.198456	0.870011	2.63E-07	66978	16906.1	50071.9	NA	10575	2881.73	7693.27	NA	NA	0.17917	2.5768:2.5768:1:1:1:1	0(0:0:0)	NA	NA	NA	NA
KX611091&MG675223	YN	0.0583217	0.0639205	0.912409	0.0328603	53670	14500	39170	NA	3074	881.602	2192.4	NA	NA	0.0598343	3.3825:3.3825:1:1:1:1	0(0:0:0)	NA	NA	NA	NA
KX611091&MG675224	YN	0.0595712	0.0658908	0.90409	0.0174323	53844	14524.4	39319.6	NA	3155	908.897	2246.1	NA	NA	0.0612759	3.35759:3.35759:1:1:1:1	0(0:0:0)	NA	NA	NA	NA
KX611091&MH142266	YN	0.0554194	0.0680475	0.814423	3.57E-07	56391	14984.9	41406.1	NA	3175	968.083	2206.92	NA	NA	0.0587751	3.05939:3.05939:1:1:1:1	0(0:0:0)	NA	NA	NA	NA
KX611091&MK569478	YN	0.0411594	0.0491802	0.83691	0.000114333	56496	15503.6	40992.4	NA	2371	733.126	1637.87	NA	NA	0.0433604	3.78639:3.78639:1:1:1:1	0(0:0:0)	NA	NA	NA	NA
KX611091&MK569490	YN	0.045532	0.0543811	0.837276	5.49E-05	56292	15632.4	40659.6	NA	2605	814.243	1790.76	NA	NA	0.0479894	4.11107:4.11107:1:1:1:1	0(0:0:0)	NA	NA	NA	NA
KX611091&MK569469	YN	0.043385	0.0497363	0.8723	0.00264704	56625	15782.9	40842.1	NA	2471	754.311	1716.69	NA	NA	0.0451553	4.19167:4.19167:1:1:1:1	0(0:0:0)	NA	NA	NA	NA
KX611091&MK569474	YN	0.0661403	0.0768288	0.860879	0.000264073	49065	12878.7	36186.3	NA	3219	933.293	2285.71	NA	NA	0.0689459	2.87983:2.87983:1:1:1:1	0(0:0:0)	NA	NA	NA	NA
KX611091&MK569476	YN	0.0452987	0.0548017	0.826593	1.72E-05	56367	15449.6	40917.4	NA	2605	810.984	1794.02	NA	NA	0.0479034	3.74005:3.74005:1:1:1:1	0(0:0:0)	NA	NA	NA	NA
KX611091&KM057374	YN	0.0650596	0.0734227	0.886097	0.00132544	60918	16366	44552	NA	3904	1135.44	2768.56	NA	NA	0.0673064	3.28693:3.28693:1:1:1:1	0(0:0:0)	NA	NA	NA	NA
KX611091&MG234280	YN	0.0483957	0.0613014	0.789471	5.95E-08	52950	14677.4	38272.6	NA	2645	856.803	1788.2	NA	NA	0.051973	4.07626:4.07626:1:1:1:1	0(0:0:0)	NA	NA	NA	NA
KX611091&KY908400	YN	0.284842	0.334518	0.851499	1.67E-08	49509	12317.4	37191.6	NA	11993	3217.11	8775.89	NA	NA	0.297201	2.3502:2.3502:1:1:1:1	0(0:0:0)	NA	NA	NA	NA
KX611091&KY908401	YN	0.158622	0.170524	0.930206	0.0769666	42054	10705.8	31348.2	NA	6064	1599.3	4464.7	NA	NA	0.161652	2.7624:2.7624:1:1:1:1	0(0:0:0)	NA	NA	NA	NA
KX611091&KU204905	YN	0.0528421	0.0627214	0.84249	3.52E-05	56463	15504.5	40958.5	NA	3009	925.79	2083.21	NA	NA	0.0555549	3.79358:3.79358:1:1:1:1	0(0:0:0)	NA	NA	NA	NA
KX611091&KT274030	YN	0.0375269	0.044013	0.852633	0.00089228	56814	15825.2	40988.8	NA	2169	672.544	1496.46	NA	NA	0.0393336	4.09821:4.09821:1:1:1:1	0(0:0:0)	NA	NA	NA	NA
KX611091&MH394383	YN	0.0321848	0.0367266	0.876335	0.0111261	56643	15681	40962	NA	1847	559.23	1287.77	NA	NA	0.0334422	3.95589:3.95589:1:1:1:1	0(0:0:0)	NA	NA	NA	NA
KX611091&MH394399	YN	0.053925	0.0619472	0.870499	0.000778072	56394	15574.3	40819.7	NA	3036	919.383	2116.62	NA	NA	0.0561405	3.9189:3.9189:1:1:1:1	0(0:0:0)	NA	NA	NA	NA
KY200671&MH394378	YN	0.015263	0.0181591	0.840512	0.00857923	72861	19200.5	53660.5	NA	1154	343.759	810.241	NA	NA	0.0160262	3.16323:3.16323:1:1:1:1	0(0:0:0)	NA	NA	NA	NA
KY200671&MK533615	YN	0.0134884	0.0143133	0.942368	0.407652	72855	19767.9	53087.1	NA	989	279.84	709.16	NA	NA	0.0137122	3.78018:3.78018:1:1:1:1	0(0:0:0)	NA	NA	NA	NA
KY200671&KU204903	YN	0.0606607	0.0735578	0.824667	2.82E-08	71478	19373.1	52104.9	NA	4371	1344.53	3026.47	NA	NA	0.0641563	3.71982:3.71982:1:1:1:1	0(0:0:0)	NA	NA	NA	NA
KY200671&MH577056	YN	0.0514708	0.0609633	0.844292	1.87E-05	64398	17683.9	46714.1	NA	3344	1026.89	2317.11	NA	NA	0.0540775	3.83466:3.83466:1:1:1:1	0(0:0:0)	NA	NA	NA	NA
KY200671&MH298220	YN	0.0482766	0.0585024	0.825207	5.39E-07	71754	19260.4	52493.6	NA	3525	1076.13	2448.87	NA	NA	0.0510215	3.49701:3.49701:1:1:1:1	0(0:0:0)	NA	NA	NA	NA
KY200671&KU204900	YN	0.0292712	0.0342371	0.854955	0.00116376	72606	19459.4	53146.6	NA	2172	648.565	1523.44	NA	NA	0.0306021	3.45541:3.45541:1:1:1:1	0(0:0:0)	NA	NA	NA	NA
KY200671&FJ597983	YN	0.0402287	0.0478637	0.840485	0.000190511	56487	15547.5	40939.5	NA	2316	716.518	1599.48	NA	NA	0.0423302	3.89553:3.89553:1:1:1:1	0(0:0:0)	NA	NA	NA	NA
KY200671&KM206568	YN	0.0446907	0.0532462	0.839321	7.37E-05	56121	15568.8	40552.2	NA	2549	795.003	1754	NA	NA	0.0470641	4.08827:4.08827:1:1:1:1	0(0:0:0)	NA	NA	NA	NA
KY200671&KX752098	YN	0.0401063	0.0472728	0.8484	0.000461691	56517	15555.9	40961.1	NA	2304	708.443	1595.56	NA	NA	0.0420788	3.90354:3.90354:1:1:1:1	0(0:0:0)	NA	NA	NA	NA
KY200671&KT964697	YN	0.0454079	0.0520418	0.872527	0.00259249	55203	15250.1	39952.9	NA	2517	761.746	1755.25	NA	NA	0.0472405	3.97067:3.97067:1:1:1:1	0(0:0:0)	NA	NA	NA	NA
KY200671&KY085918	YN	0.039185	0.0465411	0.841943	0.000337025	55488	15061.8	40426.2	NA	2216	675.58	1540.42	NA	NA	0.0411818	3.55216:3.55216:1:1:1:1	0(0:0:0)	NA	NA	NA	NA
KY200671&MF155666	YN	0.0435008	0.0502011	0.866531	0.0018917	55008	15068	39940	NA	2411	727.134	1683.87	NA	NA	0.0453361	3.76331:3.76331:1:1:1:1	0(0:0:0)	NA	NA	NA	NA
KY200671&KY120323	YN	0.044035	0.0539815	0.815742	4.84E-06	55494	15371	40123	NA	2506	795.116	1710.88	NA	NA	0.04679	4.08647:4.08647:1:1:1:1	0(0:0:0)	NA	NA	NA	NA
KY200671&KY562594	YN	0.0558744	0.0681899	0.819394	5.76E-07	55953	15379	40574	NA	3172	995.158	2176.84	NA	NA	0.0592594	3.88403:3.88403:1:1:1:1	0(0:0:0)	NA	NA	NA	NA
KY200671&MG010811	YN	0.223555	0.23998	0.931558	0.0455856	62472	15827.6	46644.4	NA	12143	3162.71	8980.29	NA	NA	0.227717	2.51021:2.51021:1:1:1:1	0(0:0:0)	NA	NA	NA	NA
KY200671&MG001341	YN	0.215418	0.230504	0.934553	0.0733106	60645	15383.9	45261.1	NA	11411	2969.75	8441.25	NA	NA	0.219245	2.5246:2.5246:1:1:1:1	0(0:0:0)	NA	NA	NA	NA
KY200671&MH205608	YN	0.169978	0.19515	0.871017	3.32E-07	66957	16907.7	50049.3	NA	10425	2841.97	7583.03	NA	NA	0.176335	2.5895:2.5895:1:1:1:1	0(0:0:0)	NA	NA	NA	NA
KY200671&MG675223	YN	0.0563748	0.0621207	0.907505	0.0246445	53685	14561	39124	NA	2981	861.785	2119.22	NA	NA	0.0579333	3.46998:3.46998:1:1:1:1	0(0:0:0)	NA	NA	NA	NA
KY200671&MG675224	YN	0.0577006	0.0638247	0.904049	0.0179376	53856	14579.5	39276.5	NA	3061	885.371	2175.63	NA	NA	0.0593585	3.43734:3.43734:1:1:1:1	0(0:0:0)	NA	NA	NA	NA
KY200671&MH142266	YN	0.0544106	0.0656095	0.82931	4.47E-06	56409	15107.4	41301.6	NA	3105	942.87	2162.13	NA	NA	0.0574099	3.21404:3.21404:1:1:1:1	0(0:0:0)	NA	NA	NA	NA
KY200671&MK569478	YN	0.0397693	0.0468716	0.848472	0.000484854	56511	15600.5	40910.5	NA	2285	704.551	1580.45	NA	NA	0.0417299	3.94363:3.94363:1:1:1:1	0(0:0:0)	NA	NA	NA	NA
KY200671&MK569490	YN	0.044407	0.0528872	0.839654	8.33E-05	56310	15769.4	40540.6	NA	2542	799.874	1742.13	NA	NA	0.0467818	4.36243:4.36243:1:1:1:1	0(0:0:0)	NA	NA	NA	NA
KY200671&MK569469	YN	0.0416596	0.0474559	0.87786	0.00500945	56637	15812.4	40824.6	NA	2372	722.663	1649.34	NA	NA	0.0432779	4.24736:4.24736:1:1:1:1	0(0:0:0)	NA	NA	NA	NA
KY200671&MK569474	YN	0.0656628	0.0759457	0.864602	0.000412387	49077	12932.1	36144.9	NA	3194	927.059	2266.94	NA	NA	0.0683725	2.9508:2.9508:1:1:1:1	0(0:0:0)	NA	NA	NA	NA
KY200671&MK569476	YN	0.0435486	0.0523408	0.832021	4.15E-05	56385	15519.7	40865.3	NA	2504	779.733	1724.27	NA	NA	0.0459687	3.84671:3.84671:1:1:1:1	0(0:0:0)	NA	NA	NA	NA
KY200671&KM057374	YN	0.0638389	0.0717551	0.889678	0.00205214	60930	16462.9	44467.1	NA	3831	1117.84	2713.16	NA	NA	0.0659778	3.39959:3.39959:1:1:1:1	0(0:0:0)	NA	NA	NA	NA
KY200671&MG234280	YN	0.0470059	0.0596207	0.788416	6.36E-08	52971	14804.9	38166.1	NA	2575	841.737	1733.26	NA	NA	0.0505316	4.32144:4.32144:1:1:1:1	0(0:0:0)	NA	NA	NA	NA
KY200671&KY908400	YN	0.283999	0.329322	0.862375	3.44E-07	49452	12288.4	37163.6	NA	11921	3172.84	8748.16	NA	NA	0.295262	2.33793:2.33793:1:1:1:1	0(0:0:0)	NA	NA	NA	NA
KY200671&KY908401	YN	0.156672	0.167957	0.932809	0.0925987	42015	10695.8	31319.2	NA	5988	1576.9	4411.1	NA	NA	0.159544	2.77251:2.77251:1:1:1:1	0(0:0:0)	NA	NA	NA	NA
KY200671&KU204905	YN	0.0517347	0.0601328	0.860341	0.000341807	56463	15668.1	40794.9	NA	2931	898.737	2032.26	NA	NA	0.0540651	4.07131:4.07131:1:1:1:1	0(0:0:0)	NA	NA	NA	NA
KY200671&KT274030	YN	0.0363639	0.0417966	0.870021	0.00439746	56826	16005.7	40820.3	NA	2092	647.14	1444.86	NA	NA	0.0378941	4.4317:4.4317:1:1:1:1	0(0:0:0)	NA	NA	NA	NA
KY200671&MH394383	YN	0.0304779	0.0343524	0.887214	0.0265259	56661	15909.5	40751.5	NA	1746	531.723	1214.28	NA	NA	0.0315658	4.35979:4.35979:1:1:1:1	0(0:0:0)	NA	NA	NA	NA
KY200671&MH394399	YN	0.0525318	0.0599377	0.87644	0.00155654	56394	15687.3	40706.7	NA	2955	897.368	2057.63	NA	NA	0.0545919	4.1218:4.1218:1:1:1:1	0(0:0:0)	NA	NA	NA	NA
MH394378&MK533615	YN	0.0131011	0.0149868	0.874175	0.0585951	72840	19394.8	53445.2	NA	981	287.278	693.722	NA	NA	0.0136032	3.36653:3.36653:1:1:1:1	0(0:0:0)	NA	NA	NA	NA
MH394378&KU204903	YN	0.0626712	0.075753	0.82731	3.51E-08	71478	19318.6	52159.4	NA	4505	1378.67	3126.33	NA	NA	0.0662069	3.64639:3.64639:1:1:1:1	0(0:0:0)	NA	NA	NA	NA
MH394378&MH577056	YN	0.0532304	0.0632652	0.841385	9.59E-06	64719	17663.3	47055.7	NA	3474	1062.51	2411.49	NA	NA	0.0559691	3.69141:3.69141:1:1:1:1	0(0:0:0)	NA	NA	NA	NA
MH394378&MH298220	YN	0.0502732	0.0603278	0.833333	1.45E-06	71742	19177.8	52564.2	NA	3654	1103.47	2550.53	NA	NA	0.0529609	3.40356:3.40356:1:1:1:1	0(0:0:0)	NA	NA	NA	NA
MH394378&KU204900	YN	0.032058	0.0372328	0.861016	0.00128938	72594	19279.1	53314.9	NA	2368	697.171	1670.83	NA	NA	0.0334323	3.26676:3.26676:1:1:1:1	0(0:0:0)	NA	NA	NA	NA
MH394378&FJ597983	YN	0.0418947	0.0501386	0.835577	8.27E-05	56826	15526.8	41299.2	NA	2427	748.063	1678.94	NA	NA	0.0441472	3.7087:3.7087:1:1:1:1	0(0:0:0)	NA	NA	NA	NA
MH394378&KM206568	YN	0.046196	0.0546511	0.845289	0.000124098	56466	15554.5	40911.5	NA	2642	814.215	1827.79	NA	NA	0.0485251	3.89243:3.89243:1:1:1:1	0(0:0:0)	NA	NA	NA	NA
MH394378&KX752098	YN	0.0417372	0.0497018	0.839752	0.000142007	56859	15529.5	41329.5	NA	2416	742.012	1673.99	NA	NA	0.0439125	3.70492:3.70492:1:1:1:1	0(0:0:0)	NA	NA	NA	NA
MH394378&KT964697	YN	0.047026	0.0548272	0.857713	0.000520469	55515	15244	40271	NA	2631	800.348	1830.65	NA	NA	0.0491682	3.81292:3.81292:1:1:1:1	0(0:0:0)	NA	NA	NA	NA
MH394378&KY085918	YN	0.0408551	0.0488824	0.835782	0.000132396	55800	15037.1	40762.9	NA	2325	707.106	1617.89	NA	NA	0.0430183	3.3876:3.3876:1:1:1:1	0(0:0:0)	NA	NA	NA	NA
MH394378&MF155666	YN	0.0456059	0.0521424	0.874642	0.00323431	55383	15123.7	40259.3	NA	2534	756.872	1777.13	NA	NA	0.0473909	3.68427:3.68427:1:1:1:1	0(0:0:0)	NA	NA	NA	NA
MH394378&KY120323	YN	0.0461452	0.0554699	0.831896	3.06E-05	55839	15350.9	40488.1	NA	2622	814.918	1807.08	NA	NA	0.0487087	3.88145:3.88145:1:1:1:1	0(0:0:0)	NA	NA	NA	NA
MH394378&KY562594	YN	0.0580104	0.0706806	0.82074	5.35E-07	56265	15371.3	40893.7	NA	3304	1028.95	2275.05	NA	NA	0.0614718	3.73593:3.73593:1:1:1:1	0(0:0:0)	NA	NA	NA	NA
MH394378&MG010811	YN	0.228598	0.243371	0.939298	0.114179	62637	15882.8	46754.2	NA	12383	3208.52	9174.48	NA	NA	0.232344	2.5135:2.5135:1:1:1:1	0(0:0:0)	NA	NA	NA	NA
MH394378&MG001341	YN	0.219859	0.232911	0.94396	0.192181	60768	15424.4	45343.6	NA	11608	3001.34	8606.66	NA	NA	0.223172	2.52555:2.52555:1:1:1:1	0(0:0:0)	NA	NA	NA	NA
MH394378&MH205608	YN	0.174224	0.199677	0.872529	4.57E-07	67122	16930.8	50191.2	NA	10675	2901.02	7773.98	NA	NA	0.180644	2.56316:2.56316:1:1:1:1	0(0:0:0)	NA	NA	NA	NA
MH394378&MG675223	YN	0.0587464	0.0638694	0.919788	0.0530152	54024	14595.2	39428.8	NA	3109	886.745	2222.25	NA	NA	0.0601304	3.38117:3.38117:1:1:1:1	0(0:0:0)	NA	NA	NA	NA
MH394378&MG675224	YN	0.0599996	0.0659284	0.910073	0.025028	54201	14613.6	39587.4	NA	3192	915.07	2276.93	NA	NA	0.0615981	3.34715:3.34715:1:1:1:1	0(0:0:0)	NA	NA	NA	NA
MH394378&MH142266	YN	0.0558519	0.0679882	0.821494	1.08E-06	56748	15082.5	41665.5	NA	3211	973.658	2237.34	NA	NA	0.0590775	3.06684:3.06684:1:1:1:1	0(0:0:0)	NA	NA	NA	NA
MH394378&MK569478	YN	0.0415428	0.0492536	0.843447	0.000220784	56856	15587.3	41268.7	NA	2402	738.165	1663.84	NA	NA	0.0436567	3.76032:3.76032:1:1:1:1	0(0:0:0)	NA	NA	NA	NA
MH394378&MK569490	YN	0.0459753	0.0543509	0.845898	0.000139431	56649	15716.9	40932.1	NA	2638	818.241	1819.76	NA	NA	0.0482991	4.08322:4.08322:1:1:1:1	0(0:0:0)	NA	NA	NA	NA
MH394378&MK569469	YN	0.0436861	0.0501258	0.871529	0.00242323	56985	15874.7	41110.3	NA	2504	764.39	1739.61	NA	NA	0.04548	4.16974:4.16974:1:1:1:1	0(0:0:0)	NA	NA	NA	NA
MH394378&MK569474	YN	0.0666304	0.0765069	0.870907	0.000782325	49422	12981.6	36440.4	NA	3255	937.065	2317.94	NA	NA	0.0692246	2.8971:2.8971:1:1:1:1	0(0:0:0)	NA	NA	NA	NA
MH394378&MK569476	YN	0.0455739	0.055017	0.82836	1.92E-05	56721	15543	41178	NA	2635	818.956	1816.04	NA	NA	0.0481615	3.73286:3.73286:1:1:1:1	0(0:0:0)	NA	NA	NA	NA
MH394378&KM057374	YN	0.065284	0.0737304	0.885443	0.00121431	61299	16420.4	44878.6	NA	3942	1143.75	2798.25	NA	NA	0.0675466	3.23337:3.23337:1:1:1:1	0(0:0:0)	NA	NA	NA	NA
MH394378&MG234280	YN	0.0488242	0.0619772	0.787777	3.47E-08	53307	14744.3	38562.7	NA	2687	869.737	1817.26	NA	NA	0.0524623	4.01493:4.01493:1:1:1:1	0(0:0:0)	NA	NA	NA	NA
MH394378&KY908400	YN	0.286815	0.335829	0.854049	3.71E-08	49641	12352.7	37288.3	NA	12085	3235.97	8849.03	NA	NA	0.299011	2.34408:2.34408:1:1:1:1	0(0:0:0)	NA	NA	NA	NA
MH394378&KY908401	YN	0.158951	0.17144	0.927153	0.0605728	42096	10725.9	31370.1	NA	6086	1609.92	4476.08	NA	NA	0.162133	2.77659:2.77659:1:1:1:1	0(0:0:0)	NA	NA	NA	NA
MH394378&KU204905	YN	0.0531137	0.0625628	0.848967	8.03E-05	56463	15494.5	40968.5	NA	3017	922.921	2094.08	NA	NA	0.0557067	3.77883:3.77883:1:1:1:1	0(0:0:0)	NA	NA	NA	NA
MH394378&KT274030	YN	0.0377332	0.0441527	0.854607	0.00103909	57258	15921.6	41336.4	NA	2196	678.723	1517.28	NA	NA	0.0395182	4.05669:4.05669:1:1:1:1	0(0:0:0)	NA	NA	NA	NA
MH394378&MH394383	YN	0.0323492	0.0368662	0.877477	0.011622	57117	15794.1	41322.9	NA	1871	565.419	1305.58	NA	NA	0.0335983	3.93837:3.93837:1:1:1:1	0(0:0:0)	NA	NA	NA	NA
MH394378&MH394399	YN	0.0543038	0.0617719	0.879101	0.00173286	56898	15702.4	41195.6	NA	3075	924.468	2150.53	NA	NA	0.0563648	3.9151:3.9151:1:1:1:1	0(0:0:0)	NA	NA	NA	NA
MK533615&KU204903	YN	0.0612205	0.0737257	0.830383	8.48E-08	71475	19404.1	52070.9	NA	4401	1349.61	3051.39	NA	NA	0.0646154	3.77095:3.77095:1:1:1:1	0(0:0:0)	NA	NA	NA	NA
MK533615&MH577056	YN	0.0517118	0.0612227	0.84465	1.95E-05	64362	17694.2	46667.8	NA	3357	1031.71	2325.29	NA	NA	0.0543265	3.86582:3.86582:1:1:1:1	0(0:0:0)	NA	NA	NA	NA
MK533615&MH298220	YN	0.0482449	0.0582972	0.827568	8.63E-07	71730	19225.9	52504.1	NA	3519	1070.86	2448.14	NA	NA	0.0509392	3.47493:3.47493:1:1:1:1	0(0:0:0)	NA	NA	NA	NA
MK533615&KU204900	YN	0.029922	0.0334754	0.893852	0.0213094	72597	19448.8	53148.2	NA	2191	634.209	1556.79	NA	NA	0.030874	3.4554:3.4554:1:1:1:1	0(0:0:0)	NA	NA	NA	NA
MK533615&FJ597983	YN	0.0409028	0.0466849	0.876146	0.00514292	56457	15558.4	40898.6	NA	2324	699.943	1624.06	NA	NA	0.0424962	3.92435:3.92435:1:1:1:1	0(0:0:0)	NA	NA	NA	NA
MK533615&KM206568	YN	0.0457425	0.0521753	0.876709	0.00316457	56100	15595.4	40504.6	NA	2573	781.036	1791.96	NA	NA	0.0475308	4.13668:4.13668:1:1:1:1	0(0:0:0)	NA	NA	NA	NA
MK533615&KX752098	YN	0.0408756	0.0461051	0.886575	0.0110751	56490	15585.5	40904.5	NA	2316	692.849	1623.15	NA	NA	0.0423184	3.95961:3.95961:1:1:1:1	0(0:0:0)	NA	NA	NA	NA
MK533615&KT964697	YN	0.0458181	0.0516311	0.887412	0.00885229	55182	15285.7	39896.3	NA	2526	757.746	1768.25	NA	NA	0.0474283	4.03433:4.03433:1:1:1:1	0(0:0:0)	NA	NA	NA	NA
MK533615&KY085918	YN	0.0399378	0.0463269	0.862087	0.00205787	55464	15028.3	40435.7	NA	2241	671.328	1569.67	NA	NA	0.0416689	3.50788:3.50788:1:1:1:1	0(0:0:0)	NA	NA	NA	NA
MK533615&MF155666	YN	0.0444235	0.0491612	0.90363	0.0289389	54996	15115.6	39880.4	NA	2431	715.027	1715.97	NA	NA	0.0457256	3.83698:3.83698:1:1:1:1	0(0:0:0)	NA	NA	NA	NA
MK533615&KY120323	YN	0.044938	0.0524921	0.85609	0.000536445	55461	15409.3	40051.7	NA	2518	776.18	1741.82	NA	NA	0.0470368	4.16346:4.16346:1:1:1:1	0(0:0:0)	NA	NA	NA	NA
MK533615&KY562594	YN	0.0570397	0.0676511	0.843145	2.07E-05	55926	15397.4	40528.6	NA	3207	988.864	2218.14	NA	NA	0.0599612	3.91843:3.91843:1:1:1:1	0(0:0:0)	NA	NA	NA	NA
MK533615&MG010811	YN	0.224477	0.239164	0.93859	0.10148	62442	15831.9	46610.1	NA	12158	3153.09	9004.91	NA	NA	0.2282	2.52194:2.52194:1:1:1:1	0(0:0:0)	NA	NA	NA	NA
MK533615&MG001341	YN	0.216465	0.229018	0.945185	0.210349	60636	15394.9	45241.1	NA	11427	2953.99	8473.01	NA	NA	0.219652	2.53787:2.53787:1:1:1:1	0(0:0:0)	NA	NA	NA	NA
MK533615&MH205608	YN	0.170332	0.19393	0.878317	2.32E-06	66936	16920.7	50015.3	NA	10420	2827.74	7592.26	NA	NA	0.176297	2.60834:2.60834:1:1:1:1	0(0:0:0)	NA	NA	NA	NA
MK533615&MG675223	YN	0.0575943	0.0613603	0.938624	0.152066	53670	14607.1	39062.9	NA	3014	854.192	2159.81	NA	NA	0.0586193	3.54068:3.54068:1:1:1:1	0(0:0:0)	NA	NA	NA	NA
MK533615&MG675224	YN	0.0589048	0.0630619	0.93408	0.118508	53832	14631.5	39200.5	NA	3093	878.199	2214.8	NA	NA	0.0600347	3.51843:3.51843:1:1:1:1	0(0:0:0)	NA	NA	NA	NA
MK533615&MH142266	YN	0.0556856	0.0644568	0.863922	0.000334051	56382	15138.5	41243.5	NA	3137	929.198	2207.8	NA	NA	0.0580406	3.25915:3.25915:1:1:1:1	0(0:0:0)	NA	NA	NA	NA
MK533615&MK569478	YN	0.0405974	0.0456863	0.888612	0.0124639	56484	15645.1	40838.9	NA	2299	689.304	1609.7	NA	NA	0.042007	4.02535:4.02535:1:1:1:1	0(0:0:0)	NA	NA	NA	NA
MK533615&MK569490	YN	0.0456128	0.0515646	0.884577	0.00609568	56289	15805	40484	NA	2568	782.496	1785.5	NA	NA	0.047284	4.43171:4.43171:1:1:1:1	0(0:0:0)	NA	NA	NA	NA
MK533615&MK569469	YN	0.0424645	0.0468162	0.907047	0.0382924	56619	15824.3	40794.7	NA	2393	713.71	1679.29	NA	NA	0.0436808	4.26979:4.26979:1:1:1:1	0(0:0:0)	NA	NA	NA	NA
MK533615&MK569474	YN	0.0666456	0.0737523	0.90364	0.0152612	49053	12960.7	36092.3	NA	3200	904.051	2295.95	NA	NA	0.0685233	2.99548:2.99548:1:1:1:1	0(0:0:0)	NA	NA	NA	NA
MK533615&MK569476	YN	0.0439647	0.0528337	0.832133	3.66E-05	56358	15505.6	40852.4	NA	2526	786.067	1739.93	NA	NA	0.0464048	3.83397:3.83397:1:1:1:1	0(0:0:0)	NA	NA	NA	NA
MK533615&KM057374	YN	0.0640704	0.0706299	0.907127	0.0110174	60915	16410.2	44504.8	NA	3823	1097.89	2725.11	NA	NA	0.0658375	3.34905:3.34905:1:1:1:1	0(0:0:0)	NA	NA	NA	NA
MK533615&MG234280	YN	0.0478012	0.0591122	0.808652	1.36E-06	52962	14749.5	38212.5	NA	2596	831.935	1764.07	NA	NA	0.0509512	4.21111:4.21111:1:1:1:1	0(0:0:0)	NA	NA	NA	NA
MK533615&KY908400	YN	0.284067	0.328807	0.863931	5.42E-07	49458	12301.8	37156.2	NA	11920	3171.81	8748.19	NA	NA	0.295195	2.355:2.355:1:1:1:1	0(0:0:0)	NA	NA	NA	NA
MK533615&KY908401	YN	0.156954	0.167357	0.937842	0.132164	42018	10692.1	31325.9	NA	5991	1571.66	4419.34	NA	NA	0.159602	2.76029:2.76029:1:1:1:1	0(0:0:0)	NA	NA	NA	NA
MK533615&KU204905	YN	0.0521736	0.060001	0.869546	0.000830984	56421	15639.2	40781.8	NA	2944	895.543	2048.46	NA	NA	0.0543433	4.03114:4.03114:1:1:1:1	0(0:0:0)	NA	NA	NA	NA
MK533615&KT274030	YN	0.036748	0.0415184	0.885101	0.012545	56799	15980.4	40818.6	NA	2102	642.091	1459.91	NA	NA	0.0380901	4.38542:4.38542:1:1:1:1	0(0:0:0)	NA	NA	NA	NA
MK533615&MH394383	YN	0.0312407	0.0340885	0.916458	0.100984	56628	15859.8	40768.2	NA	1771	526.25	1244.75	NA	NA	0.0320383	4.2723:4.2723:1:1:1:1	0(0:0:0)	NA	NA	NA	NA
MK533615&MH394399	YN	0.0533381	0.059454	0.897132	0.00915976	56355	15679	40676	NA	2977	890.254	2086.75	NA	NA	0.0550397	4.11076:4.11076:1:1:1:1	0(0:0:0)	NA	NA	NA	NA
KU204903&MH577056	YN	0.0372203	0.0450863	0.825535	1.72E-05	64566	18392.1	46173.9	NA	2471	799.44	1671.56	NA	NA	0.039461	4.883:4.883:1:1:1:1	0(0:0:0)	NA	NA	NA	NA
KU204903&MH298220	YN	0.0293967	0.0412294	0.713003	7.71E-14	71925	20035.7	51889.3	NA	2292	799.403	1492.6	NA	NA	0.0326929	4.39491:4.39491:1:1:1:1	0(0:0:0)	NA	NA	NA	NA
KU204903&KU204900	YN	0.0548103	0.0708385	0.773736	3.85E-13	71538	19626.6	51911.4	NA	4049	1314.16	2734.84	NA	NA	0.0592077	3.98494:3.98494:1:1:1:1	0(0:0:0)	NA	NA	NA	NA
KU204903&FJ597983	YN	0.0561811	0.0685838	0.81916	6.86E-07	55596	15445.8	40150.2	NA	3169	1003.57	2165.43	NA	NA	0.0596269	4.12151:4.12151:1:1:1:1	0(0:0:0)	NA	NA	NA	NA
KU204903&KM206568	YN	0.0605314	0.0712391	0.849693	3.44E-05	55239	15364.4	39874.6	NA	3345	1035.44	2309.56	NA	NA	0.0635097	4.14469:4.14469:1:1:1:1	0(0:0:0)	NA	NA	NA	NA
KU204903&KX752098	YN	0.055957	0.0680642	0.822122	1.22E-06	55623	15455.4	40167.6	NA	3155	996.961	2158.04	NA	NA	0.0593211	4.13211:4.13211:1:1:1:1	0(0:0:0)	NA	NA	NA	NA
KU204903&KT964697	YN	0.0598112	0.0695419	0.860074	0.000158498	55050	15293.9	39756.1	NA	3284	1007.06	2276.94	NA	NA	0.0625146	4.10151:4.10151:1:1:1:1	0(0:0:0)	NA	NA	NA	NA
KU204903&KY085918	YN	0.0558909	0.0689106	0.811065	2.11E-07	54585	15090.7	39494.3	NA	3105	985.02	2119.98	NA	NA	0.0594904	3.97092:3.97092:1:1:1:1	0(0:0:0)	NA	NA	NA	NA
KU204903&MF155666	YN	0.0583971	0.0678557	0.860607	0.000205437	54855	15120.4	39734.6	NA	3198	973.127	2224.87	NA	NA	0.0610043	3.89848:3.89848:1:1:1:1	0(0:0:0)	NA	NA	NA	NA
KU204903&KY120323	YN	0.0596371	0.0733963	0.812535	1.24E-07	54603	15228	39375	NA	3303	1054.96	2248.04	NA	NA	0.0634743	4.27238:4.27238:1:1:1:1	0(0:0:0)	NA	NA	NA	NA
KU204903&KY562594	YN	0.070647	0.0887851	0.795708	2.28E-10	55065	15138	39927	NA	3936	1255.8	2680.2	NA	NA	0.0756334	3.86893:3.86893:1:1:1:1	0(0:0:0)	NA	NA	NA	NA
KU204903&MG010811	YN	0.240468	0.264201	0.91017	0.00241433	61551	15668.2	45882.8	NA	12784	3387.97	9396.03	NA	NA	0.24651	2.5616:2.5616:1:1:1:1	0(0:0:0)	NA	NA	NA	NA
KU204903&MG001341	YN	0.231584	0.254738	0.909107	0.00262689	59748	15236.6	44511.4	NA	12025	3195.12	8829.88	NA	NA	0.237489	2.58599:2.58599:1:1:1:1	0(0:0:0)	NA	NA	NA	NA
KU204903&MH205608	YN	0.185698	0.22464	0.826645	5.44E-14	66147	16827.7	49319.3	NA	11262	3184.33	8077.67	NA	NA	0.195605	2.68763:2.68763:1:1:1:1	0(0:0:0)	NA	NA	NA	NA
KU204903&MG675223	YN	0.0710951	0.0820281	0.866716	0.000179309	52806	14444.7	38361.3	NA	3705	1112.13	2592.87	NA	NA	0.0740858	3.64057:3.64057:1:1:1:1	0(0:0:0)	NA	NA	NA	NA
KU204903&MG675224	YN	0.0729416	0.0835186	0.873358	0.00035644	52974	14490.3	38483.7	NA	3800	1134.61	2665.39	NA	NA	0.0758348	3.6448:3.6448:1:1:1:1	0(0:0:0)	NA	NA	NA	NA
KU204903&MH142266	YN	0.068871	0.0841682	0.818255	4.83E-08	55536	15057.4	40478.6	NA	3843	1188.53	2654.47	NA	NA	0.0730185	3.44185:3.44185:1:1:1:1	0(0:0:0)	NA	NA	NA	NA
KU204903&MK569478	YN	0.0557163	0.0672494	0.828502	3.23E-06	55623	15509.7	40113.3	NA	3135	988.966	2146.03	NA	NA	0.0589321	4.19164:4.19164:1:1:1:1	0(0:0:0)	NA	NA	NA	NA
KU204903&MK569490	YN	0.0598843	0.070243	0.852531	5.14E-05	55410	15511.8	39898.2	NA	3318	1031.42	2286.58	NA	NA	0.0627842	4.33825:4.33825:1:1:1:1	0(0:0:0)	NA	NA	NA	NA
KU204903&MK569469	YN	0.0580366	0.0671827	0.863861	0.0002619	55749	15697.6	40051.4	NA	3227	999.906	2227.09	NA	NA	0.0606119	4.47734:4.47734:1:1:1:1	0(0:0:0)	NA	NA	NA	NA
KU204903&MK569474	YN	0.080186	0.0923423	0.868355	0.000199056	48375	12976.5	35398.5	NA	3800	1117.35	2682.65	NA	NA	0.0834469	3.2411:3.2411:1:1:1:1	0(0:0:0)	NA	NA	NA	NA
KU204903&MK569476	YN	0.0588912	0.07145	0.82423	8.85E-07	55476	15362.6	40113.4	NA	3302	1038.08	2263.92	NA	NA	0.062369	3.97823:3.97823:1:1:1:1	0(0:0:0)	NA	NA	NA	NA
KU204903&KM057374	YN	0.0770544	0.0926659	0.831529	6.28E-08	60030	16401.4	43628.6	NA	4597	1414.62	3182.38	NA	NA	0.0813197	3.61478:3.61478:1:1:1:1	0(0:0:0)	NA	NA	NA	NA
KU204903&MG234280	YN	0.0619569	0.0800288	0.774183	4.63E-11	52101	14583.7	37517.3	NA	3317	1095.19	2221.81	NA	NA	0.0670155	4.35367:4.35367:1:1:1:1	0(0:0:0)	NA	NA	NA	NA
KU204903&KY908400	YN	0.298652	0.350782	0.851389	2.11E-08	48912	12263.1	36648.9	NA	12305	3319.05	8985.95	NA	NA	0.311722	2.44074:2.44074:1:1:1:1	0(0:0:0)	NA	NA	NA	NA
KU204903&KY908401	YN	0.1816	0.201704	0.900331	0.00336403	41286	10679.9	30606.1	NA	6753	1843.48	4909.52	NA	NA	0.186801	3.01793:3.01793:1:1:1:1	0(0:0:0)	NA	NA	NA	NA
KU204903&KU204905	YN	0.0698318	0.0851538	0.820067	5.33E-08	55557	15429.5	40127.5	NA	3893	1229.59	2663.41	NA	NA	0.0740871	4.06581:4.06581:1:1:1:1	0(0:0:0)	NA	NA	NA	NA
KU204903&KT274030	YN	0.0561526	0.0694174	0.808913	8.68E-08	55899	15707.2	40191.8	NA	3198	1032.35	2165.65	NA	NA	0.0598799	4.34206:4.34206:1:1:1:1	0(0:0:0)	NA	NA	NA	NA
KU204903&MH394383	YN	0.0512322	0.0629175	0.814277	6.48E-07	55740	15672.3	40067.7	NA	2915	938.194	1976.81	NA	NA	0.0545178	4.38526:4.38526:1:1:1:1	0(0:0:0)	NA	NA	NA	NA
KU204903&MH394399	YN	0.0702499	0.0845012	0.831348	4.16E-07	55491	15466.8	40024.2	NA	3895	1223.8	2671.2	NA	NA	0.0742221	4.14368:4.14368:1:1:1:1	0(0:0:0)	NA	NA	NA	NA
MH577056&MH298220	YN	0.0252302	0.0299794	0.841584	0.001385	64593	18021.5	46571.5	NA	1681	527.39	1153.61	NA	NA	0.0265553	4.2197:4.2197:1:1:1:1	0(0:0:0)	NA	NA	NA	NA
MH577056&KU204900	YN	0.046757	0.0588044	0.795127	1.12E-08	64383	17908.7	46474.3	NA	3105	1004.52	2100.48	NA	NA	0.0501081	4.12921:4.12921:1:1:1:1	0(0:0:0)	NA	NA	NA	NA
MH577056&FJ597983	YN	0.0562392	0.0688406	0.816948	8.73E-07	53838	14752.2	39085.8	NA	3073	961.779	2111.22	NA	NA	0.0596921	3.81982:3.81982:1:1:1:1	0(0:0:0)	NA	NA	NA	NA
MH577056&KM206568	YN	0.0608145	0.0739198	0.822709	8.81E-07	53472	14789.6	38682.4	NA	3283	1031.74	2251.26	NA	NA	0.0644393	4.05235:4.05235:1:1:1:1	0(0:0:0)	NA	NA	NA	NA
MH577056&KX752098	YN	0.0560296	0.0682872	0.8205	1.41E-06	53871	14762.1	39108.9	NA	3060	955.152	2104.85	NA	NA	0.0593885	3.82978:3.82978:1:1:1:1	0(0:0:0)	NA	NA	NA	NA
MH577056&KT964697	YN	0.061848	0.0717342	0.862182	0.000242299	53319	14708.9	38610.1	NA	3281	996.964	2284.04	NA	NA	0.0645752	3.9797:3.9797:1:1:1:1	0(0:0:0)	NA	NA	NA	NA
MH577056&KY085918	YN	0.0558548	0.0686742	0.813331	6.19E-07	52824	14408.1	38415.9	NA	2999	937.133	2061.87	NA	NA	0.0593514	3.68995:3.68995:1:1:1:1	0(0:0:0)	NA	NA	NA	NA
MH577056&MF155666	YN	0.0602072	0.070223	0.857372	0.000158682	53364	14652.9	38711.1	NA	3206	973.647	2232.35	NA	NA	0.0629574	3.86997:3.86997:1:1:1:1	0(0:0:0)	NA	NA	NA	NA
MH577056&KY120323	YN	0.0598488	0.0754585	0.793136	4.65E-09	53007	14689.6	38317.4	NA	3240	1044.09	2195.91	NA	NA	0.0641747	4.14871:4.14871:1:1:1:1	0(0:0:0)	NA	NA	NA	NA
MH577056&KY562594	YN	0.0706322	0.0885596	0.797566	7.42E-10	53439	14556	38883	NA	3815	1204.19	2610.81	NA	NA	0.0755153	3.70973:3.70973:1:1:1:1	0(0:0:0)	NA	NA	NA	NA
MH577056&MG010811	YN	0.253124	0.275089	0.920153	0.0167922	58296	14828	43468	NA	12603	3309.22	9293.78	NA	NA	0.258711	2.55563:2.55563:1:1:1:1	0(0:0:0)	NA	NA	NA	NA
MH577056&MG001341	YN	0.245521	0.265803	0.923696	0.0324995	56703	14471.1	42231.9	NA	11939	3137.75	8801.25	NA	NA	0.250697	2.60189:2.60189:1:1:1:1	0(0:0:0)	NA	NA	NA	NA
MH577056&MH205608	YN	0.191926	0.222227	0.86365	1.11E-07	59541	15256.8	44284.2	NA	10327	2861.14	7465.86	NA	NA	0.199691	2.64716:2.64716:1:1:1:1	0(0:0:0)	NA	NA	NA	NA
MH577056&MG675223	YN	0.0714323	0.0824332	0.866547	0.000239364	51174	13869.9	37304.1	NA	3606	1072.63	2533.37	NA	NA	0.0744139	3.49353:3.49353:1:1:1:1	0(0:0:0)	NA	NA	NA	NA
MH577056&MG675224	YN	0.0733072	0.0841634	0.87101	0.000356276	51336	13918.5	37417.5	NA	3702	1097.54	2604.46	NA	NA	0.0762506	3.50365:3.50365:1:1:1:1	0(0:0:0)	NA	NA	NA	NA
MH577056&MH142266	YN	0.0688515	0.0861705	0.799015	1.76E-09	53790	14489.1	39300.9	NA	3746	1168.75	2577.25	NA	NA	0.0735167	3.35231:3.35231:1:1:1:1	0(0:0:0)	NA	NA	NA	NA
MH577056&MK569478	YN	0.0557503	0.068017	0.819652	1.38E-06	53862	14814.8	39047.2	NA	3046	954.781	2091.22	NA	NA	0.0591242	3.88804:3.88804:1:1:1:1	0(0:0:0)	NA	NA	NA	NA
MH577056&MK569490	YN	0.0601522	0.0722143	0.832968	4.08E-06	53631	14934.4	38696.6	NA	3247	1019.09	2227.91	NA	NA	0.0635111	4.24589:4.24589:1:1:1:1	0(0:0:0)	NA	NA	NA	NA
MH577056&MK569469	YN	0.0579441	0.0679467	0.852788	9.49E-05	53976	15040.7	38935.3	NA	3131	968.144	2162.86	NA	NA	0.0607314	4.22734:4.22734:1:1:1:1	0(0:0:0)	NA	NA	NA	NA
MH577056&MK569474	YN	0.0758408	0.0893629	0.848683	2.59E-05	47241	12612.8	34628.2	NA	3543	1053.02	2489.98	NA	NA	0.0794511	3.20734:3.20734:1:1:1:1	0(0:0:0)	NA	NA	NA	NA
MH577056&MK569476	YN	0.0582428	0.0735829	0.791526	4.84E-09	53703	14695.3	39007.7	NA	3200	1020.68	2179.32	NA	NA	0.0624405	3.72964:3.72964:1:1:1:1	0(0:0:0)	NA	NA	NA	NA
MH577056&KM057374	YN	0.0754306	0.091031	0.828625	5.90E-08	59364	16033	43331	NA	4459	1360.04	3098.96	NA	NA	0.0796439	3.3963:3.3963:1:1:1:1	0(0:0:0)	NA	NA	NA	NA
MH577056&MG234280	YN	0.062201	0.0820678	0.757922	1.61E-12	51414	14218.9	37195.1	NA	3305	1092.92	2212.08	NA	NA	0.0676953	4.05293:4.05293:1:1:1:1	0(0:0:0)	NA	NA	NA	NA
MH577056&KY908400	YN	0.293269	0.340297	0.861802	1.49E-06	43953	11169.4	32783.6	NA	10870	2952.28	7917.72	NA	NA	0.30522	2.47467:2.47467:1:1:1:1	0(0:0:0)	NA	NA	NA	NA
MH577056&KY908401	YN	0.18617	0.19672	0.946373	0.273442	36051	9482.98	26568	NA	5956	1600.9	4355.1	NA	NA	0.188945	3.09308:3.09308:1:1:1:1	0(0:0:0)	NA	NA	NA	NA
MH577056&KU204905	YN	0.0706472	0.0867929	0.813975	2.46E-08	53442	14788.2	38653.8	NA	3794	1199.5	2594.5	NA	NA	0.075115	4.01574:4.01574:1:1:1:1	0(0:0:0)	NA	NA	NA	NA
MH577056&KT274030	YN	0.0559396	0.0686779	0.814521	4.37E-07	54123	15101.9	39021.1	NA	3078	982.332	2095.67	NA	NA	0.0594939	4.18685:4.18685:1:1:1:1	0(0:0:0)	NA	NA	NA	NA
MH577056&MH394383	YN	0.0510981	0.0628967	0.812414	9.41E-07	53982	15036.8	38945.2	NA	2817	899.588	1917.41	NA	NA	0.0543846	4.16835:4.16835:1:1:1:1	0(0:0:0)	NA	NA	NA	NA
MH577056&MH394399	YN	0.0714776	0.0857627	0.833435	8.17E-07	53727	14865.7	38861.3	NA	3830	1192.56	2637.44	NA	NA	0.0754302	3.99892:3.99892:1:1:1:1	0(0:0:0)	NA	NA	NA	NA
MH298220&KU204900	YN	0.0418413	0.0558989	0.748518	2.12E-13	71799	19538.3	52260.7	NA	3167	1044.92	2122.08	NA	NA	0.0456667	3.76228:3.76228:1:1:1:1	0(0:0:0)	NA	NA	NA	NA
MH298220&FJ597983	YN	0.0480282	0.057579	0.834128	2.66E-05	55827	15396.7	40430.3	NA	2723	847.111	1875.89	NA	NA	0.0506622	3.90754:3.90754:1:1:1:1	0(0:0:0)	NA	NA	NA	NA
MH298220&KM206568	YN	0.0519528	0.0618164	0.840437	3.37E-05	55470	15398.3	40071.7	NA	2912	906.949	2005.05	NA	NA	0.0546909	4.063:4.063:1:1:1:1	0(0:0:0)	NA	NA	NA	NA
MH298220&KX752098	YN	0.0477413	0.056824	0.840161	6.50E-05	55857	15414.9	40442.1	NA	2703	837.489	1865.51	NA	NA	0.0502478	3.93011:3.93011:1:1:1:1	0(0:0:0)	NA	NA	NA	NA
MH298220&KT964697	YN	0.0521992	0.0616799	0.846291	7.84E-05	55134	15211.3	39922.7	NA	2901	893.727	2007.27	NA	NA	0.0548149	3.9005:3.9005:1:1:1:1	0(0:0:0)	NA	NA	NA	NA
MH298220&KY085918	YN	0.0460888	0.0576647	0.799255	3.84E-07	54816	14968.5	39847.5	NA	2602	824.855	1777.14	NA	NA	0.0492498	3.64552:3.64552:1:1:1:1	0(0:0:0)	NA	NA	NA	NA
MH298220&MF155666	YN	0.0506389	0.0592511	0.854649	0.000280439	54945	15061.2	39883.8	NA	2800	851.884	1948.12	NA	NA	0.0529996	3.7433:3.7433:1:1:1:1	0(0:0:0)	NA	NA	NA	NA
MH298220&KY120323	YN	0.0509467	0.0635947	0.801116	1.19E-07	54840	15239.7	39600.3	NA	2866	921.649	1944.35	NA	NA	0.0544615	4.14059:4.14059:1:1:1:1	0(0:0:0)	NA	NA	NA	NA
MH298220&KY562594	YN	0.0631159	0.0781051	0.80809	1.98E-08	55296	15173.1	40122.9	NA	3536	1116.24	2419.76	NA	NA	0.0672289	3.80333:3.80333:1:1:1:1	0(0:0:0)	NA	NA	NA	NA
MH298220&MG010811	YN	0.232324	0.254445	0.913062	0.00396818	61758	15675.7	46082.3	NA	12453	3286.11	9166.89	NA	NA	0.237939	2.51905:2.51905:1:1:1:1	0(0:0:0)	NA	NA	NA	NA
MH298220&MG001341	YN	0.223867	0.245426	0.91216	0.00470143	59946	15241.2	44704.8	NA	11716	3098.98	8617.02	NA	NA	0.229349	2.53912:2.53912:1:1:1:1	0(0:0:0)	NA	NA	NA	NA
MH298220&MH205608	YN	0.176417	0.210881	0.836568	4.69E-12	66324	16797.2	49526.8	NA	10770	3015.45	7754.55	NA	NA	0.185145	2.62193:2.62193:1:1:1:1	0(0:0:0)	NA	NA	NA	NA
MH298220&MG675223	YN	0.0636787	0.0734398	0.867088	0.000356515	53046	14427.6	38618.4	NA	3352	1001.13	2350.87	NA	NA	0.0663336	3.49613:3.49613:1:1:1:1	0(0:0:0)	NA	NA	NA	NA
MH298220&MG675224	YN	0.0651119	0.075185	0.866023	0.000283384	53217	14445.9	38771.1	NA	3436	1024.95	2411.05	NA	NA	0.0678463	3.45747:3.45747:1:1:1:1	0(0:0:0)	NA	NA	NA	NA
MH298220&MH142266	YN	0.061246	0.0753362	0.812969	8.07E-08	55776	15029.8	40746.2	NA	3459	1069.12	2389.88	NA	NA	0.0650428	3.29863:3.29863:1:1:1:1	0(0:0:0)	NA	NA	NA	NA
MH298220&MK569478	YN	0.04739	0.0562818	0.842013	8.15E-05	55854	15447.2	40406.8	NA	2682	831.469	1850.53	NA	NA	0.0498491	3.94992:3.94992:1:1:1:1	0(0:0:0)	NA	NA	NA	NA
MH298220&MK569490	YN	0.0515585	0.060796	0.848057	8.31E-05	55635	15590.3	40044.7	NA	2892	903.692	1988.31	NA	NA	0.0541471	4.34061:4.34061:1:1:1:1	0(0:0:0)	NA	NA	NA	NA
MH298220&MK569469	YN	0.0489972	0.0577131	0.848979	0.000132637	55968	15678.7	40289.3	NA	2769	864.3	1904.7	NA	NA	0.0514389	4.29776:4.29776:1:1:1:1	0(0:0:0)	NA	NA	NA	NA
MH298220&MK569474	YN	0.0717469	0.0840206	0.853921	6.87E-05	48507	12904.1	35602.9	NA	3447	1017.4	2429.6	NA	NA	0.075012	3.07674:3.07674:1:1:1:1	0(0:0:0)	NA	NA	NA	NA
MH298220&MK569476	YN	0.0501039	0.0622379	0.805039	2.41E-07	55719	15307.2	40411.8	NA	2861	907.547	1953.45	NA	NA	0.0534374	3.75586:3.75586:1:1:1:1	0(0:0:0)	NA	NA	NA	NA
MH298220&KM057374	YN	0.067274	0.0813701	0.826766	1.51E-07	60240	16282.2	43957.8	NA	4064	1243.75	2820.25	NA	NA	0.0710841	3.37924:3.37924:1:1:1:1	0(0:0:0)	NA	NA	NA	NA
MH298220&MG234280	YN	0.0527166	0.0697589	0.755697	1.75E-11	52305	14581.8	37723.2	NA	2876	961.7	1914.3	NA	NA	0.0574677	4.20454:4.20454:1:1:1:1	0(0:0:0)	NA	NA	NA	NA
MH298220&KY908400	YN	0.290005	0.349136	0.830638	2.23E-11	49065	12246.5	36818.5	NA	12120	3303.12	8816.88	NA	NA	0.304764	2.38001:2.38001:1:1:1:1	0(0:0:0)	NA	NA	NA	NA
MH298220&KY908401	YN	0.169947	0.19207	0.884819	0.00057628	41457	10705.4	30751.6	NA	6425	1770.73	4654.27	NA	NA	0.17566	2.96479:2.96479:1:1:1:1	0(0:0:0)	NA	NA	NA	NA
MH298220&KU204905	YN	0.0621005	0.0750689	0.827247	7.70E-07	55773	15483.7	40289.3	NA	3488	1096.13	2391.87	NA	NA	0.0657008	4.03529:4.03529:1:1:1:1	0(0:0:0)	NA	NA	NA	NA
MH298220&KT274030	YN	0.0467379	0.058262	0.802201	2.71E-07	56151	15734.9	40416.1	NA	2701	875.409	1825.59	NA	NA	0.0499672	4.23139:4.23139:1:1:1:1	0(0:0:0)	NA	NA	NA	NA
MH298220&MH394383	YN	0.0414953	0.052063	0.797021	5.83E-07	55968	15654.6	40313.4	NA	2405	782	1623	NA	NA	0.0444511	4.20313:4.20313:1:1:1:1	0(0:0:0)	NA	NA	NA	NA
MH298220&MH394399	YN	0.0625223	0.0736957	0.848385	2.05E-05	55707	15501.5	40205.5	NA	3481	1078.76	2402.24	NA	NA	0.0656315	4.07703:4.07703:1:1:1:1	0(0:0:0)	NA	NA	NA	NA
KU204900&FJ597983	YN	0.0360423	0.0450778	0.799557	3.20E-06	56562	15663.8	40898.2	NA	2117	681.199	1435.8	NA	NA	0.0385445	4.03317:4.03317:1:1:1:1	0(0:0:0)	NA	NA	NA	NA
KU204900&KM206568	YN	0.0410802	0.05117	0.802818	1.21E-06	56232	15692.8	40539.2	NA	2387	771.239	1615.76	NA	NA	0.043896	4.23127:4.23127:1:1:1:1	0(0:0:0)	NA	NA	NA	NA
KU204900&KX752098	YN	0.0357173	0.0444774	0.803045	5.94E-06	56598	15680.3	40917.7	NA	2097	673.181	1423.82	NA	NA	0.0381442	4.05033:4.05033:1:1:1:1	0(0:0:0)	NA	NA	NA	NA
KU204900&KT964697	YN	0.0418874	0.0503946	0.831188	5.52E-05	55308	15411.4	39896.6	NA	2367	746.202	1620.8	NA	NA	0.0442579	4.18066:4.18066:1:1:1:1	0(0:0:0)	NA	NA	NA	NA
KU204900&KY085918	YN	0.0351803	0.0446158	0.788515	1.33E-06	55611	15226	40385	NA	2041	655.797	1385.2	NA	NA	0.0377637	3.72652:3.72652:1:1:1:1	0(0:0:0)	NA	NA	NA	NA
KU204900&MF155666	YN	0.0404752	0.0479423	0.844248	0.000324269	55116	15241.7	39874.3	NA	2271	703.663	1567.34	NA	NA	0.0425402	3.97837:3.97837:1:1:1:1	0(0:0:0)	NA	NA	NA	NA
KU204900&KY120323	YN	0.0401062	0.052383	0.765635	4.32E-09	55557	15507.5	40049.5	NA	2339	779.389	1559.61	NA	NA	0.043533	4.26846:4.26846:1:1:1:1	0(0:0:0)	NA	NA	NA	NA
KU204900&KY562594	YN	0.0525554	0.066558	0.789618	4.76E-09	56055	15466.8	40588.2	NA	3031	978.15	2052.85	NA	NA	0.056419	3.95495:3.95495:1:1:1:1	0(0:0:0)	NA	NA	NA	NA
KU204900&MG010811	YN	0.22031	0.237789	0.926493	0.0253716	62544	15943.9	46600.1	NA	12017	3159.73	8857.27	NA	NA	0.224766	2.56966:2.56966:1:1:1:1	0(0:0:0)	NA	NA	NA	NA
KU204900&MG001341	YN	0.211605	0.226524	0.934142	0.0704606	60726	15490.9	45235.1	NA	11252	2945.97	8306.03	NA	NA	0.215411	2.57645:2.57645:1:1:1:1	0(0:0:0)	NA	NA	NA	NA
KU204900&MH205608	YN	0.164769	0.19299	0.853769	3.15E-09	67065	17082.1	49982.9	NA	10206	2841.7	7364.3	NA	NA	0.171957	2.6912:2.6912:1:1:1:1	0(0:0:0)	NA	NA	NA	NA
KU204900&MG675223	YN	0.0532048	0.0616005	0.863708	0.000657255	53769	14676.1	39092.9	NA	2864	861.478	2002.52	NA	NA	0.0554964	3.58172:3.58172:1:1:1:1	0(0:0:0)	NA	NA	NA	NA
KU204900&MG675224	YN	0.0549284	0.0636401	0.86311	0.00049946	53943	14706.5	39236.5	NA	2963	890.381	2072.62	NA	NA	0.0573035	3.56257:3.56257:1:1:1:1	0(0:0:0)	NA	NA	NA	NA
KU204900&MH142266	YN	0.0503489	0.0636109	0.791514	1.79E-08	56490	15225	41265	NA	2927	922.544	2004.46	NA	NA	0.0539232	3.31903:3.31903:1:1:1:1	0(0:0:0)	NA	NA	NA	NA
KU204900&MK569478	YN	0.0354257	0.0441242	0.802862	6.23E-06	56580	15714.7	40865.3	NA	2080	669.402	1410.6	NA	NA	0.0378416	4.07505:4.07505:1:1:1:1	0(0:0:0)	NA	NA	NA	NA
KU204900&MK569490	YN	0.0410802	0.0502106	0.818158	9.86E-06	56394	15951.9	40442.1	NA	2381	769.757	1611.24	NA	NA	0.0436628	4.64828:4.64828:1:1:1:1	0(0:0:0)	NA	NA	NA	NA
KU204900&MK569469	YN	0.0380557	0.0456103	0.834367	0.00012323	56727	15947.2	40779.8	NA	2210	701.387	1508.61	NA	NA	0.0401795	4.42128:4.42128:1:1:1:1	0(0:0:0)	NA	NA	NA	NA
KU204900&MK569474	YN	0.0618844	0.0745314	0.830314	8.06E-06	49164	13049.1	36114.9	NA	3059	918.881	2140.12	NA	NA	0.0652412	3.06396:3.06396:1:1:1:1	0(0:0:0)	NA	NA	NA	NA
KU204900&MK569476	YN	0.0393048	0.0511441	0.768512	9.44E-09	56463	15555.3	40907.7	NA	2327	764.282	1562.72	NA	NA	0.0425665	3.84964:3.84964:1:1:1:1	0(0:0:0)	NA	NA	NA	NA
KU204900&KM057374	YN	0.0581968	0.0689477	0.844072	1.03E-05	60987	16521.1	44465.9	NA	3563	1079.99	2483.01	NA	NA	0.0611092	3.42341:3.42341:1:1:1:1	0(0:0:0)	NA	NA	NA	NA
KU204900&MG234280	YN	0.0429969	0.0583751	0.736563	8.92E-12	53001	14880.9	38120.1	NA	2417	828.936	1588.06	NA	NA	0.0473146	4.42006:4.42006:1:1:1:1	0(0:0:0)	NA	NA	NA	NA
KU204900&KY908400	YN	0.282302	0.333266	0.847077	4.90E-09	49599	12375.9	37223.1	NA	11940	3221.73	8718.27	NA	NA	0.295018	2.37317:2.37317:1:1:1:1	0(0:0:0)	NA	NA	NA	NA
KU204900&KY908401	YN	0.155521	0.167777	0.926947	0.0593925	42135	10839	31296	NA	5973	1595.9	4377.1	NA	NA	0.158674	2.89202:2.89202:1:1:1:1	0(0:0:0)	NA	NA	NA	NA
KU204900&KU204905	YN	0.0441598	0.0536569	0.823003	1.04E-05	56535	15722.5	40812.5	NA	2554	808.976	1745.02	NA	NA	0.0468009	4.09594:4.09594:1:1:1:1	0(0:0:0)	NA	NA	NA	NA
KU204900&KT274030	YN	0.0283113	0.0347698	0.81425	0.000127582	56958	16064.8	40893.2	NA	1677	543.362	1133.64	NA	NA	0.0301329	4.44265:4.44265:1:1:1:1	0(0:0:0)	NA	NA	NA	NA
KU204900&MH394383	YN	0.0225646	0.0272529	0.827972	0.00166754	56793	16030.6	40762.4	NA	1332	427.529	904.471	NA	NA	0.0238879	4.48326:4.48326:1:1:1:1	0(0:0:0)	NA	NA	NA	NA
KU204900&MH394399	YN	0.0451644	0.0530831	0.850824	0.000232005	56478	15806.6	40671.4	NA	2582	805.152	1776.85	NA	NA	0.0473806	4.25608:4.25608:1:1:1:1	0(0:0:0)	NA	NA	NA	NA
FJ597983&KM206568	YN	0.0349463	0.0427687	0.8171	4.01E-06	71916	19553.1	52362.9	NA	2593	808.777	1784.22	NA	NA	0.0370731	3.91383:3.91383:1:1:1:1	0(0:0:0)	NA	NA	NA	NA
FJ597983&KX752098	YN	0.00186814	0.00215312	0.867644	0.424916	72984	17006.4	55977.6	NA	141	36.5573	104.443	NA	NA	0.00193455	1.73575:1.73575:1:1:1:1	0(0:0:0)	NA	NA	NA	NA
FJ597983&KT964697	YN	0.0395599	0.0429117	0.92189	0.0663878	70338	19008.5	51329.5	NA	2763	788.826	1974.17	NA	NA	0.0404657	3.73745:3.73745:1:1:1:1	0(0:0:0)	NA	NA	NA	NA
FJ597983&KY085918	YN	0.0466899	0.0522728	0.893197	0.00879686	62613	16660.1	45952.9	NA	2912	836.116	2075.88	NA	NA	0.0481754	3.41387:3.41387:1:1:1:1	0(0:0:0)	NA	NA	NA	NA
FJ597983&MF155666	YN	0.0370875	0.0392829	0.944115	0.21243	70191	18822.2	51368.8	NA	2573	717.254	1855.75	NA	NA	0.0376762	3.57526:3.57526:1:1:1:1	0(0:0:0)	NA	NA	NA	NA
FJ597983&KY120323	YN	0.0377927	0.0467144	0.809015	1.50E-06	65571	18045.5	47525.5	NA	2560	812.319	1747.68	NA	NA	0.040248	3.9786:3.9786:1:1:1:1	0(0:0:0)	NA	NA	NA	NA
FJ597983&KY562594	YN	0.050635	0.0643633	0.786706	7.50E-11	71262	19273.3	51988.7	NA	3718	1179.92	2538.08	NA	NA	0.0543479	3.83165:3.83165:1:1:1:1	0(0:0:0)	NA	NA	NA	NA
FJ597983&MG010811	YN	0.17368	0.188472	0.921521	0.0187922	51675	13119.9	38555.1	NA	8097	2140.07	5956.93	NA	NA	0.177436	2.4834:2.4834:1:1:1:1	0(0:0:0)	NA	NA	NA	NA
FJ597983&MG001341	YN	0.159757	0.174993	0.912934	0.0092294	49989	12731.5	37257.5	NA	7290	1946.46	5343.54	NA	NA	0.163638	2.53351:2.53351:1:1:1:1	0(0:0:0)	NA	NA	NA	NA
FJ597983&MH205608	YN	0.175939	0.193068	0.911282	0.00618464	51696	13113.6	38582.4	NA	8212	2182.6	6029.4	NA	NA	0.180284	2.49418:2.49418:1:1:1:1	0(0:0:0)	NA	NA	NA	NA
FJ597983&MG675223	YN	0.0475134	0.0545104	0.87164	0.000609633	69459	18489.3	50969.7	NA	3308	966.162	2341.84	NA	NA	0.049376	3.39137:3.39137:1:1:1:1	0(0:0:0)	NA	NA	NA	NA
FJ597983&MG675224	YN	0.0495874	0.0561734	0.882756	0.00157307	69780	18582.3	51197.7	NA	3451	999.525	2451.48	NA	NA	0.0513413	3.40486:3.40486:1:1:1:1	0(0:0:0)	NA	NA	NA	NA
FJ597983&MH142266	YN	0.0330246	0.044704	0.738738	4.53E-12	72690	18944.2	53745.8	NA	2553	819.039	1733.96	NA	NA	0.0360684	2.99853:2.99853:1:1:1:1	0(0:0:0)	NA	NA	NA	NA
FJ597983&MK569478	YN	0.00378919	0.00455193	0.832435	0.169703	72903	17796.9	55106.1	NA	289	80.7305	208.27	NA	NA	0.00397539	2.16478:2.16478:1:1:1:1	0(0:0:0)	NA	NA	NA	NA
FJ597983&MK569490	YN	0.0343952	0.0416766	0.825287	1.35E-05	72081	19904.7	52176.3	NA	2553	802.942	1750.06	NA	NA	0.0364059	4.32314:4.32314:1:1:1:1	0(0:0:0)	NA	NA	NA	NA
FJ597983&MK569469	YN	0.0313495	0.0361005	0.868396	0.00263207	72471	19953.7	52517.3	NA	2309	699.938	1609.06	NA	NA	0.0326576	4.21148:4.21148:1:1:1:1	0(0:0:0)	NA	NA	NA	NA
FJ597983&MK569474	YN	0.0566634	0.0675146	0.839277	4.09E-06	64626	16582.4	48043.6	NA	3682	1064.68	2617.32	NA	NA	0.0594477	2.78527:2.78527:1:1:1:1	0(0:0:0)	NA	NA	NA	NA
FJ597983&MK569476	YN	0.0352003	0.0440361	0.79935	2.69E-07	71616	19302.2	52313.8	NA	2617	821.378	1795.62	NA	NA	0.0375817	3.66263:3.66263:1:1:1:1	0(0:0:0)	NA	NA	NA	NA
FJ597983&KM057374	YN	0.0635471	0.0714779	0.889046	0.00437552	50706	13687	37019	NA	3175	926.116	2248.88	NA	NA	0.0656879	3.38457:3.38457:1:1:1:1	0(0:0:0)	NA	NA	NA	NA
FJ597983&MG234280	YN	0.0863015	0.107031	0.806323	2.91E-11	62085	16391.4	45693.6	NA	5329	1614.19	3714.81	NA	NA	0.0917744	3.15286:3.15286:1:1:1:1	0(0:0:0)	NA	NA	NA	NA
FJ597983&KY908400	YN	0.315624	0.377952	0.835092	7.24E-11	51972	12946.7	39025.3	NA	13704	3698.67	10005.3	NA	NA	0.331151	2.40832:2.40832:1:1:1:1	0(0:0:0)	NA	NA	NA	NA
FJ597983&KY908401	YN	0.169465	0.186258	0.909843	0.00892641	44199	11314.9	32884.1	NA	6789	1824.93	4964.07	NA	NA	0.173764	2.9503:2.9503:1:1:1:1	0(0:0:0)	NA	NA	NA	NA
FJ597983&KU204905	YN	0.0749546	0.0926653	0.808874	1.39E-11	71406	19206.7	52199.3	NA	5367	1657.76	3709.24	NA	NA	0.0797184	3.63101:3.63101:1:1:1:1	0(0:0:0)	NA	NA	NA	NA
FJ597983&KT274030	YN	0.0573752	0.0718602	0.798428	8.32E-11	72396	19714.3	52681.7	NA	4240	1339.61	2900.39	NA	NA	0.0613197	3.86333:3.86333:1:1:1:1	0(0:0:0)	NA	NA	NA	NA
FJ597983&MH394383	YN	0.0533667	0.0664137	0.80355	1.10E-09	72330	19683.7	52646.3	NA	3945	1241.3	2703.7	NA	NA	0.0569173	3.85619:3.85619:1:1:1:1	0(0:0:0)	NA	NA	NA	NA
FJ597983&MH394399	YN	0.0758487	0.0921053	0.8235	5.24E-10	71631	19333.4	52297.6	NA	5417	1659.27	3757.73	NA	NA	0.0802364	3.68737:3.68737:1:1:1:1	0(0:0:0)	NA	NA	NA	NA
KM206568&KX752098	YN	0.0346575	0.0422619	0.820066	6.22E-06	71964	19544.6	52419.4	NA	2571	799.199	1771.8	NA	NA	0.0367228	3.89051:3.89051:1:1:1:1	0(0:0:0)	NA	NA	NA	NA
KM206568&KT964697	YN	0.0456796	0.0519047	0.880067	0.00155695	70374	19134	51240	NA	3219	953.834	2265.17	NA	NA	0.0473722	3.87481:3.87481:1:1:1:1	0(0:0:0)	NA	NA	NA	NA
KM206568&KY085918	YN	0.0505369	0.0586498	0.861673	0.000254126	62571	16836.3	45734.7	NA	3173	943.294	2229.71	NA	NA	0.0527199	3.63409:3.63409:1:1:1:1	0(0:0:0)	NA	NA	NA	NA
KM206568&MF155666	YN	0.0433617	0.0481375	0.900788	0.0128437	70260	18947	51313	NA	3036	878.656	2157.34	NA	NA	0.0446496	3.69028:3.69028:1:1:1:1	0(0:0:0)	NA	NA	NA	NA
KM206568&KY120323	YN	0.043182	0.0523836	0.824341	3.87E-06	65031	17896.2	47134.8	NA	2872	899.365	1972.63	NA	NA	0.0457142	3.98492:3.98492:1:1:1:1	0(0:0:0)	NA	NA	NA	NA
KM206568&KY562594	YN	0.0538684	0.0693795	0.776431	1.38E-12	71136	19198.6	51937.4	NA	3954	1262.57	2691.43	NA	NA	0.0580546	3.79026:3.79026:1:1:1:1	0(0:0:0)	NA	NA	NA	NA
KM206568&MG010811	YN	0.177829	0.192692	0.922866	0.0212633	51471	13135.7	38335.3	NA	8231	2184.16	6046.84	NA	NA	0.181622	2.54141:2.54141:1:1:1:1	0(0:0:0)	NA	NA	NA	NA
KM206568&MG001341	YN	0.16431	0.180909	0.908242	0.00439141	49899	12746.7	37152.3	NA	7470	2007.01	5462.99	NA	NA	0.16855	2.56399:2.56399:1:1:1:1	0(0:0:0)	NA	NA	NA	NA
KM206568&MH205608	YN	0.180388	0.198736	0.907675	0.0036612	51396	13134.5	38261.5	NA	8352	2240.65	6111.35	NA	NA	0.185077	2.58041:2.58041:1:1:1:1	0(0:0:0)	NA	NA	NA	NA
KM206568&MG675223	YN	0.0510045	0.0613166	0.831823	1.38E-06	69483	18534.6	50948.4	NA	3590	1083.4	2506.6	NA	NA	0.0537553	3.42061:3.42061:1:1:1:1	0(0:0:0)	NA	NA	NA	NA
KM206568&MG675224	YN	0.0524662	0.0621214	0.844575	8.72E-06	69504	18563.4	50940.6	NA	3674	1098.62	2575.38	NA	NA	0.055045	3.45275:3.45275:1:1:1:1	0(0:0:0)	NA	NA	NA	NA
KM206568&MH142266	YN	0.0287211	0.0390513	0.735472	1.33E-10	71970	17692.1	54277.9	NA	2200	671.287	1528.71	NA	NA	0.0312606	2.18362:2.18362:1:1:1:1	0(0:0:0)	NA	NA	NA	NA
KM206568&MK569478	YN	0.0342446	0.0416909	0.821394	8.81E-06	71919	19676.2	52242.8	NA	2539	793.921	1745.08	NA	NA	0.0362818	4.04362:4.04362:1:1:1:1	0(0:0:0)	NA	NA	NA	NA
KM206568&MK569490	YN	0.0105113	0.0121294	0.866603	0.0640639	72552	19747.3	52804.7	NA	788	237.145	550.855	NA	NA	0.0109517	3.93991:3.93991:1:1:1:1	0(0:0:0)	NA	NA	NA	NA
KM206568&MK569469	YN	0.0358455	0.0438973	0.816577	2.59E-06	72228	19929	52299	NA	2671	844.978	1826.02	NA	NA	0.0380672	4.25415:4.25415:1:1:1:1	0(0:0:0)	NA	NA	NA	NA
KM206568&MK569474	YN	0.0354682	0.0411551	0.86182	0.00183885	64917	15904.7	49012.3	NA	2332	635.079	1696.92	NA	NA	0.0368615	2.17471:2.17471:1:1:1:1	0(0:0:0)	NA	NA	NA	NA
KM206568&MK569476	YN	0.0391162	0.0496468	0.787889	8.08E-09	71415	19288.4	52126.6	NA	2904	921.385	1982.61	NA	NA	0.0419604	3.70859:3.70859:1:1:1:1	0(0:0:0)	NA	NA	NA	NA
KM206568&KM057374	YN	0.06724	0.07553	0.890243	0.00393458	50370	13697.1	36672.9	NA	3327	976.326	2350.67	NA	NA	0.0694943	3.52485:3.52485:1:1:1:1	0(0:0:0)	NA	NA	NA	NA
KM206568&MG234280	YN	0.0899181	0.114448	0.785666	2.23E-14	61692	16319.5	45372.5	NA	5542	1708.72	3833.28	NA	NA	0.0964071	3.18143:3.18143:1:1:1:1	0(0:0:0)	NA	NA	NA	NA
KM206568&KY908400	YN	0.318205	0.385447	0.825549	1.32E-12	51798	12920.8	38877.2	NA	13779	3747.43	10031.6	NA	NA	0.334978	2.41785:2.41785:1:1:1:1	0(0:0:0)	NA	NA	NA	NA
KM206568&KY908401	YN	0.173785	0.19581	0.887521	0.000467583	44115	11309.2	32805.8	NA	6968	1903.79	5064.21	NA	NA	0.179432	2.94434:2.94434:1:1:1:1	0(0:0:0)	NA	NA	NA	NA
KM206568&KU204905	YN	0.0779206	0.0992829	0.784834	2.87E-15	71067	19114.2	51952.8	NA	5588	1757.81	3830.19	NA	NA	0.0836662	3.60902:3.60902:1:1:1:1	0(0:0:0)	NA	NA	NA	NA
KM206568&KT274030	YN	0.0604474	0.0779286	0.775677	4.48E-14	72069	19658.9	52410.1	NA	4475	1441.9	3033.1	NA	NA	0.0652159	3.89806:3.89806:1:1:1:1	0(0:0:0)	NA	NA	NA	NA
KM206568&MH394383	YN	0.0572906	0.0730582	0.784177	2.11E-12	72018	19679.4	52338.6	NA	4235	1357.96	2877.04	NA	NA	0.0615992	3.94493:3.94493:1:1:1:1	0(0:0:0)	NA	NA	NA	NA
KM206568&MH394399	YN	0.0783638	0.0995763	0.786973	4.33E-15	71331	19219.9	52111.1	NA	5635	1772.96	3862.04	NA	NA	0.0840795	3.63698:3.63698:1:1:1:1	0(0:0:0)	NA	NA	NA	NA
KX752098&KT964697	YN	0.0390629	0.0421944	0.925784	0.0823174	70386	19009.2	51376.8	NA	2728	776.125	1951.87	NA	NA	0.0399086	3.72668:3.72668:1:1:1:1	0(0:0:0)	NA	NA	NA	NA
KX752098&KY085918	YN	0.0466266	0.0517565	0.900884	0.0159979	62670	16659.8	46010.2	NA	2904	828.162	2075.84	NA	NA	0.0479903	3.39509:3.39509:1:1:1:1	0(0:0:0)	NA	NA	NA	NA
KX752098&MF155666	YN	0.0367108	0.0386502	0.949822	0.274137	70260	18845	51415	NA	2546	706.979	1839.02	NA	NA	0.037231	3.58455:3.58455:1:1:1:1	0(0:0:0)	NA	NA	NA	NA
KX752098&KY120323	YN	0.0373565	0.0461832	0.808875	1.69E-06	65661	18080.3	47580.7	NA	2535	804.939	1730.06	NA	NA	0.039787	3.99957:3.99957:1:1:1:1	0(0:0:0)	NA	NA	NA	NA
KX752098&KY562594	YN	0.0502815	0.064171	0.783555	3.92E-11	71319	19235.2	52083.8	NA	3700	1174.28	2525.72	NA	NA	0.0540276	3.77148:3.77148:1:1:1:1	0(0:0:0)	NA	NA	NA	NA
KX752098&MG010811	YN	0.172994	0.188776	0.916402	0.0113127	51696	13114.7	38581.3	NA	8082	2141.94	5940.06	NA	NA	0.176998	2.47789:2.47789:1:1:1:1	0(0:0:0)	NA	NA	NA	NA
KX752098&MG001341	YN	0.159131	0.175299	0.907769	0.00495728	50010	12726.7	37283.3	NA	7277	1948.54	5328.46	NA	NA	0.163245	2.527:2.527:1:1:1:1	0(0:0:0)	NA	NA	NA	NA
KX752098&MH205608	YN	0.175341	0.193512	0.906099	0.00319117	51684	13096.6	38587.4	NA	8196	2183.98	6012.02	NA	NA	0.179945	2.48455:2.48455:1:1:1:1	0(0:0:0)	NA	NA	NA	NA
KX752098&MG675223	YN	0.0470868	0.054042	0.8713	0.000619978	69489	18460.2	51028.8	NA	3281	956.773	2324.23	NA	NA	0.0489345	3.3562:3.3562:1:1:1:1	0(0:0:0)	NA	NA	NA	NA
KX752098&MG675224	YN	0.0491967	0.0556526	0.883997	0.00184162	69792	18548.1	51243.9	NA	3424	988.918	2435.08	NA	NA	0.0509125	3.36835:3.36835:1:1:1:1	0(0:0:0)	NA	NA	NA	NA
KX752098&MH142266	YN	0.0319755	0.0431331	0.741322	1.65E-11	72843	19041.3	53801.7	NA	2477	795.265	1681.73	NA	NA	0.0348921	3.04851:3.04851:1:1:1:1	0(0:0:0)	NA	NA	NA	NA
KX752098&MK569478	YN	0.00322294	0.00341169	0.944677	0.651152	72963	17955.2	55007.8	NA	238	61.1018	176.898	NA	NA	0.00326939	2.25345:2.25345:1:1:1:1	0(0:0:0)	NA	NA	NA	NA
KX752098&MK569490	YN	0.0340775	0.0409284	0.832611	3.70E-05	72129	19924.6	52204.4	NA	2525	789.78	1735.22	NA	NA	0.03597	4.33824:4.33824:1:1:1:1	0(0:0:0)	NA	NA	NA	NA
KX752098&MK569469	YN	0.0310098	0.0355557	0.872146	0.00367507	72513	19962.9	52550.1	NA	2283	689.988	1593.01	NA	NA	0.0322613	4.21019:4.21019:1:1:1:1	0(0:0:0)	NA	NA	NA	NA
KX752098&MK569474	YN	0.0562244	0.0667573	0.842221	7.22E-06	64677	16591.5	48085.5	NA	3654	1053.92	2600.08	NA	NA	0.0589264	2.78187:2.78187:1:1:1:1	0(0:0:0)	NA	NA	NA	NA
KX752098&MK569476	YN	0.0349306	0.0430394	0.811598	1.89E-06	71652	19322.4	52329.6	NA	2587	804.238	1782.76	NA	NA	0.0371173	3.67736:3.67736:1:1:1:1	0(0:0:0)	NA	NA	NA	NA
KX752098&KM057374	YN	0.0634702	0.0712009	0.891424	0.00563083	50739	13694.4	37044.6	NA	3171	923.176	2247.82	NA	NA	0.0655567	3.38488:3.38488:1:1:1:1	0(0:0:0)	NA	NA	NA	NA
KX752098&MG234280	YN	0.0861494	0.106742	0.807079	3.49E-11	62124	16391.7	45732.3	NA	5322	1610.13	3711.87	NA	NA	0.0915829	3.14468:3.14468:1:1:1:1	0(0:0:0)	NA	NA	NA	NA
KX752098&KY908400	YN	0.314871	0.377904	0.833204	3.53E-11	51972	12943.9	39028.1	NA	13684	3697.23	9986.77	NA	NA	0.33057	2.41095:2.41095:1:1:1:1	0(0:0:0)	NA	NA	NA	NA
KX752098&KY908401	YN	0.169675	0.187077	0.90698	0.00627233	44250	11314.7	32935.3	NA	6809	1831.71	4977.29	NA	NA	0.174125	2.93485:2.93485:1:1:1:1	0(0:0:0)	NA	NA	NA	NA
KX752098&KU204905	YN	0.0745471	0.0925182	0.805756	5.87E-12	71442	19213.8	52228.2	NA	5348	1655.88	3692.12	NA	NA	0.0793803	3.63038:3.63038:1:1:1:1	0(0:0:0)	NA	NA	NA	NA
KX752098&KT274030	YN	0.0571345	0.0713579	0.800676	1.56E-10	72438	19739	52699	NA	4222	1332.49	2889.51	NA	NA	0.0610103	3.88075:3.88075:1:1:1:1	0(0:0:0)	NA	NA	NA	NA
KX752098&MH394383	YN	0.0532132	0.0660331	0.805855	2.08E-09	72372	19703.9	52668.1	NA	3933	1235.8	2697.2	NA	NA	0.0567035	3.86833:3.86833:1:1:1:1	0(0:0:0)	NA	NA	NA	NA
KX752098&MH394399	YN	0.0754705	0.0920487	0.819898	2.18E-10	71670	19339.6	52330.4	NA	5401	1658.75	3742.25	NA	NA	0.079944	3.68344:3.68344:1:1:1:1	0(0:0:0)	NA	NA	NA	NA
KT964697&KY085918	YN	0.0571234	0.0602311	0.948405	0.215848	61260	16283.3	44976.7	NA	3404	935.656	2468.34	NA	NA	0.0579495	3.35278:3.35278:1:1:1:1	0(0:0:0)	NA	NA	NA	NA
KT964697&MF155666	YN	0.0162158	0.0165446	0.980127	0.764007	70947	19572.4	51374.6	NA	1143	319.666	823.334	NA	NA	0.0163065	4.24968:4.24968:1:1:1:1	0(0:0:0)	NA	NA	NA	NA
KT964697&KY120323	YN	0.0445107	0.0524755	0.848217	9.51E-05	63765	17673.2	46091.8	NA	2876	889.376	1986.62	NA	NA	0.0467182	4.15242:4.15242:1:1:1:1	0(0:0:0)	NA	NA	NA	NA
KT964697&KY562594	YN	0.0580715	0.0693858	0.836935	6.65E-07	69690	18787.4	50902.6	NA	4071	1235.17	2835.83	NA	NA	0.0611217	3.72085:3.72085:1:1:1:1	0(0:0:0)	NA	NA	NA	NA
KT964697&MG010811	YN	0.182641	0.195724	0.933155	0.0687074	50544	12932.3	37611.7	NA	8252	2177.56	6074.44	NA	NA	0.185988	2.58602:2.58602:1:1:1:1	0(0:0:0)	NA	NA	NA	NA
KT964697&MG001341	YN	0.169284	0.18222	0.929006	0.0504887	48996	12550	36446	NA	7490	1986.31	5503.69	NA	NA	0.172597	2.61263:2.61263:1:1:1:1	0(0:0:0)	NA	NA	NA	NA
KT964697&MH205608	YN	0.184819	0.199371	0.927009	0.0408348	50589	12926.3	37662.7	NA	8356	2209.91	6146.09	NA	NA	0.188537	2.58355:2.58355:1:1:1:1	0(0:0:0)	NA	NA	NA	NA
KT964697&MG675223	YN	0.0560681	0.0597433	0.938483	0.109804	67950	18209.7	49740.3	NA	3720	1038.84	2681.16	NA	NA	0.057053	3.47399:3.47399:1:1:1:1	0(0:0:0)	NA	NA	NA	NA
KT964697&MG675224	YN	0.0569092	0.0605735	0.939507	0.116674	67944	18243.9	49700.1	NA	3772	1054.47	2717.53	NA	NA	0.0578931	3.52336:3.52336:1:1:1:1	0(0:0:0)	NA	NA	NA	NA
KT964697&MH142266	YN	0.0529472	0.0630472	0.839803	3.02E-06	70269	18494	51775	NA	3753	1111.7	2641.3	NA	NA	0.0556054	3.13148:3.13148:1:1:1:1	0(0:0:0)	NA	NA	NA	NA
KT964697&MK569478	YN	0.0390366	0.0421207	0.926781	0.0864175	70374	19064.5	51309.5	NA	2725	777.006	1947.99	NA	NA	0.0398721	3.77179:3.77179:1:1:1:1	0(0:0:0)	NA	NA	NA	NA
KT964697&MK569490	YN	0.0448309	0.0506113	0.885789	0.00259987	70524	19487	51037	NA	3163	948.036	2214.96	NA	NA	0.0464282	4.28595:4.28595:1:1:1:1	0(0:0:0)	NA	NA	NA	NA
KT964697&MK569469	YN	0.0390656	0.0422198	0.925291	0.0801198	70608	19292.6	51315.4	NA	2737	787.897	1949.1	NA	NA	0.0399274	3.95122:3.95122:1:1:1:1	0(0:0:0)	NA	NA	NA	NA
KT964697&MK569474	YN	0.0660846	0.076798	0.860499	3.21E-05	63339	16439.6	46899.4	NA	4152	1192.04	2959.96	NA	NA	0.0688653	2.9276:2.9276:1:1:1:1	0(0:0:0)	NA	NA	NA	NA
KT964697&MK569476	YN	0.0427279	0.047023	0.908661	0.0250353	69813	18828.9	50984.1	NA	2967	853.473	2113.53	NA	NA	0.0438863	3.631:3.631:1:1:1:1	0(0:0:0)	NA	NA	NA	NA
KT964697&KM057374	YN	0.0689601	0.0756556	0.9115	0.0249858	49485	13419	36066	NA	3326	957.638	2368.36	NA	NA	0.0707757	3.45364:3.45364:1:1:1:1	0(0:0:0)	NA	NA	NA	NA
KT964697&MG234280	YN	0.0922267	0.113532	0.812338	1.15E-10	60300	15886.9	44413.1	NA	5494	1650.9	3843.1	NA	NA	0.09784	3.11727:3.11727:1:1:1:1	0(0:0:0)	NA	NA	NA	NA
KT964697&KY908400	YN	0.32601	0.381999	0.853433	4.82E-08	50676	12676.9	37999.1	NA	13644	3650.08	9993.92	NA	NA	0.340016	2.47939:2.47939:1:1:1:1	0(0:0:0)	NA	NA	NA	NA
KT964697&KY908401	YN	0.184307	0.198296	0.929452	0.065096	43167	11045.9	32121.1	NA	7102	1879.55	5222.45	NA	NA	0.187886	2.94918:2.94918:1:1:1:1	0(0:0:0)	NA	NA	NA	NA
KT964697&KU204905	YN	0.0817384	0.0984977	0.829851	1.81E-09	69549	18793	50756	NA	5630	1715.1	3914.9	NA	NA	0.086267	3.68344:3.68344:1:1:1:1	0(0:0:0)	NA	NA	NA	NA
KT964697&KT274030	YN	0.0658951	0.0772072	0.853484	3.35E-06	70509	19241.8	51267.2	NA	4621	1398.46	3222.54	NA	NA	0.0689822	3.86482:3.86482:1:1:1:1	0(0:0:0)	NA	NA	NA	NA
KT964697&MH394383	YN	0.0623558	0.0714393	0.87285	0.000119142	70482	19216.8	51265.2	NA	4355	1297.96	3057.04	NA	NA	0.0648324	3.85681:3.85681:1:1:1:1	0(0:0:0)	NA	NA	NA	NA
KT964697&MH394399	YN	0.0823619	0.0979368	0.84097	2.31E-08	69774	18868.4	50905.6	NA	5668	1713.36	3954.64	NA	NA	0.0865736	3.6834:3.6834:1:1:1:1	0(0:0:0)	NA	NA	NA	NA
KY085918&MF155666	YN	0.0554186	0.0569935	0.972367	0.555385	61050	16220.4	44829.6	NA	3274	884.149	2389.85	NA	NA	0.0558371	3.35331:3.35331:1:1:1:1	0(0:0:0)	NA	NA	NA	NA
KY085918&KY120323	YN	0.0458575	0.0530639	0.864195	0.00105662	56655	15565.2	41089.8	NA	2615	791.977	1823.02	NA	NA	0.0478374	3.91927:3.91927:1:1:1:1	0(0:0:0)	NA	NA	NA	NA
KY085918&KY562594	YN	0.064575	0.0778494	0.829486	2.69E-07	61707	16452.1	45254.9	NA	3998	1206.45	2791.55	NA	NA	0.0681142	3.46476:3.46476:1:1:1:1	0(0:0:0)	NA	NA	NA	NA
KY085918&MG010811	YN	0.186099	0.202605	0.918532	0.0150079	50664	12962.6	37701.4	NA	8438	2248.07	6189.93	NA	NA	0.190322	2.57556:2.57556:1:1:1:1	0(0:0:0)	NA	NA	NA	NA
KY085918&MG001341	YN	0.172388	0.189714	0.908673	0.00591153	48939	12545.5	36393.5	NA	7641	2055.99	5585.01	NA	NA	0.17683	2.60939:2.60939:1:1:1:1	0(0:0:0)	NA	NA	NA	NA
KY085918&MH205608	YN	0.188246	0.20696	0.909579	0.00526201	50625	12932.2	37692.8	NA	8533	2282.14	6250.86	NA	NA	0.193027	2.5779:2.5779:1:1:1:1	0(0:0:0)	NA	NA	NA	NA
KY085918&MG675223	YN	0.0630263	0.0704538	0.894576	0.00428349	60120	15908.8	44211.2	NA	3728	1061.53	2666.47	NA	NA	0.0649917	3.23089:3.23089:1:1:1:1	0(0:0:0)	NA	NA	NA	NA
KY085918&MG675224	YN	0.0650856	0.0725059	0.89766	0.00489954	60300	15945.6	44354.4	NA	3852	1093.3	2758.7	NA	NA	0.0670478	3.22409:3.22409:1:1:1:1	0(0:0:0)	NA	NA	NA	NA
KY085918&MH142266	YN	0.0605603	0.0707136	0.856417	4.34E-05	62586	16349.5	46236.5	NA	3780	1095.59	2684.41	NA	NA	0.0632127	2.99286:2.99286:1:1:1:1	0(0:0:0)	NA	NA	NA	NA
KY085918&MK569478	YN	0.0460881	0.051535	0.894308	0.0102164	62619	16712	45907	NA	2875	827.085	2047.91	NA	NA	0.0475418	3.44261:3.44261:1:1:1:1	0(0:0:0)	NA	NA	NA	NA
KY085918&MK569490	YN	0.0495398	0.058571	0.845807	3.78E-05	62775	17026.3	45748.7	NA	3140	952.629	2187.37	NA	NA	0.0519893	3.82295:3.82295:1:1:1:1	0(0:0:0)	NA	NA	NA	NA
KY085918&MK569469	YN	0.0464576	0.0530705	0.875394	0.0017707	63051	17095.8	45955.2	NA	2935	869.953	2065.05	NA	NA	0.0482507	3.79371:3.79371:1:1:1:1	0(0:0:0)	NA	NA	NA	NA
KY085918&MK569474	YN	0.0775372	0.0852407	0.909627	0.0121502	55137	14277.5	40859.5	NA	4144	1141.2	3002.8	NA	NA	0.079532	2.88169:2.88169:1:1:1:1	0(0:0:0)	NA	NA	NA	NA
KY085918&MK569476	YN	0.0498293	0.0596578	0.835252	9.71E-06	62502	16671.5	45830.5	NA	3154	949.307	2204.69	NA	NA	0.0524509	3.42937:3.42937:1:1:1:1	0(0:0:0)	NA	NA	NA	NA
KY085918&KM057374	YN	0.0636708	0.0722775	0.880922	0.00261299	49665	13250.4	36414.6	NA	3123	905.931	2217.07	NA	NA	0.065967	3.14309:3.14309:1:1:1:1	0(0:0:0)	NA	NA	NA	NA
KY085918&MG234280	YN	0.0749604	0.0912113	0.821832	6.17E-08	55878	14965.9	40912.1	NA	4180	1270.22	2909.78	NA	NA	0.0793129	3.39275:3.39275:1:1:1:1	0(0:0:0)	NA	NA	NA	NA
KY085918&KY908400	YN	0.316001	0.36452	0.866896	5.50E-06	46701	11778.6	34922.4	NA	12228	3272.13	8955.87	NA	NA	0.328238	2.49512:2.49512:1:1:1:1	0(0:0:0)	NA	NA	NA	NA
KY085918&KY908401	YN	0.168822	0.186009	0.907601	0.00855238	42201	10841.9	31359.1	NA	6464	1745.79	4718.21	NA	NA	0.173238	2.95396:2.95396:1:1:1:1	0(0:0:0)	NA	NA	NA	NA
KY085918&KU204905	YN	0.0803963	0.096454	0.833519	4.76E-08	62184	16623.2	45560.8	NA	4949	1487.73	3461.27	NA	NA	0.0846889	3.4704:3.4704:1:1:1:1	0(0:0:0)	NA	NA	NA	NA
KY085918&KT274030	YN	0.061725	0.0760669	0.811458	9.78E-09	63003	16998.3	46004.7	NA	3936	1218.41	2717.59	NA	NA	0.0655945	3.62272:3.62272:1:1:1:1	0(0:0:0)	NA	NA	NA	NA
KY085918&MH394383	YN	0.0572253	0.0702688	0.814376	5.78E-08	62889	16916.6	45972.4	NA	3651	1124.93	2526.07	NA	NA	0.0607339	3.56345:3.56345:1:1:1:1	0(0:0:0)	NA	NA	NA	NA
KY085918&MH394399	YN	0.0808151	0.0968077	0.8348	4.70E-08	62478	16769.3	45708.7	NA	4995	1506.33	3488.67	NA	NA	0.0851076	3.53941:3.53941:1:1:1:1	0(0:0:0)	NA	NA	NA	NA
MF155666&KY120323	YN	0.0418696	0.0496015	0.84412	9.75E-05	63639	17456.8	46182.2	NA	2709	832.479	1876.52	NA	NA	0.0439905	3.88713:3.88713:1:1:1:1	0(0:0:0)	NA	NA	NA	NA
MF155666&KY562594	YN	0.0554376	0.0668779	0.828936	3.02E-07	69537	18636.4	50900.6	NA	3896	1183.41	2712.59	NA	NA	0.0585037	3.60497:3.60497:1:1:1:1	0(0:0:0)	NA	NA	NA	NA
MF155666&MG010811	YN	0.179133	0.191782	0.934041	0.0703892	50514	12839.7	37674.3	NA	8109	2126.18	5982.82	NA	NA	0.182348	2.49716:2.49716:1:1:1:1	0(0:0:0)	NA	NA	NA	NA
MF155666&MG001341	YN	0.165118	0.178041	0.927419	0.0432283	48930	12464.4	36465.6	NA	7322	1934.81	5387.19	NA	NA	0.16841	2.53841:2.53841:1:1:1:1	0(0:0:0)	NA	NA	NA	NA
MF155666&MH205608	YN	0.181667	0.196685	0.923642	0.0267395	50481	12821	37660	NA	8223	2168.24	6054.76	NA	NA	0.185481	2.49565:2.49565:1:1:1:1	0(0:0:0)	NA	NA	NA	NA
MF155666&MG675223	YN	0.0525852	0.05608	0.937682	0.115799	67881	18041	49840	NA	3495	968.959	2526.04	NA	NA	0.053514	3.31964:3.31964:1:1:1:1	0(0:0:0)	NA	NA	NA	NA
MF155666&MG675224	YN	0.0537299	0.0566872	0.947832	0.191695	67863	18065.5	49797.5	NA	3557	980.258	2576.74	NA	NA	0.0545172	3.35761:3.35761:1:1:1:1	0(0:0:0)	NA	NA	NA	NA
MF155666&MH142266	YN	0.0504558	0.0604604	0.834527	2.21E-06	70134	18246.5	51887.5	NA	3582	1054.52	2527.48	NA	NA	0.0530587	2.93806:2.93806:1:1:1:1	0(0:0:0)	NA	NA	NA	NA
MF155666&MK569478	YN	0.0367354	0.0383272	0.958468	0.361873	70221	18874.3	51346.7	NA	2540	702.197	1837.8	NA	NA	0.0371632	3.60611:3.60611:1:1:1:1	0(0:0:0)	NA	NA	NA	NA
MF155666&MK569490	YN	0.0422142	0.047215	0.894085	0.00711094	70374	19269.3	51104.7	NA	2970	877.111	2092.89	NA	NA	0.0435835	4.0438:4.0438:1:1:1:1	0(0:0:0)	NA	NA	NA	NA
MF155666&MK569469	YN	0.0368239	0.0393502	0.9358	0.148134	70464	19113.4	51350.6	NA	2571	729.16	1841.84	NA	NA	0.0375091	3.78712:3.78712:1:1:1:1	0(0:0:0)	NA	NA	NA	NA
MF155666&MK569474	YN	0.0635601	0.0738918	0.860178	4.07E-05	63162	16194.8	46967.2	NA	3990	1133.09	2856.91	NA	NA	0.0662091	2.73864:2.73864:1:1:1:1	0(0:0:0)	NA	NA	NA	NA
MF155666&MK569476	YN	0.0405434	0.0436368	0.929109	0.0980209	69669	18722	50947	NA	2797	789.694	2007.31	NA	NA	0.0413747	3.55781:3.55781:1:1:1:1	0(0:0:0)	NA	NA	NA	NA
MF155666&KM057374	YN	0.0671578	0.0742544	0.904429	0.0155998	49356	13269.2	36086.8	NA	3242	930.58	2311.42	NA	NA	0.0690657	3.28247:3.28247:1:1:1:1	0(0:0:0)	NA	NA	NA	NA
MF155666&MG234280	YN	0.0900298	0.110893	0.811862	1.39E-10	60312	15846.6	44465.4	NA	5374	1611.99	3762.01	NA	NA	0.0955115	3.06954:3.06954:1:1:1:1	0(0:0:0)	NA	NA	NA	NA
MF155666&KY908400	YN	0.325522	0.38274	0.850504	2.14E-08	50484	12602.4	37881.6	NA	13587	3634.01	9952.99	NA	NA	0.339805	2.43861:2.43861:1:1:1:1	0(0:0:0)	NA	NA	NA	NA
MF155666&KY908401	YN	0.1836	0.19797	0.927412	0.0559011	43062	10960.7	32101.3	NA	7066	1862.86	5203.14	NA	NA	0.187258	2.8619:2.8619:1:1:1:1	0(0:0:0)	NA	NA	NA	NA
MF155666&KU204905	YN	0.0794564	0.0957329	0.82998	3.41E-09	69378	18532.7	50845.3	NA	5468	1648.04	3819.96	NA	NA	0.0838043	3.4471:3.4471:1:1:1:1	0(0:0:0)	NA	NA	NA	NA
MF155666&KT274030	YN	0.0644473	0.0738832	0.872286	8.16E-05	70371	19085.8	51285.2	NA	4488	1331.19	3156.81	NA	NA	0.0670064	3.72921:3.72921:1:1:1:1	0(0:0:0)	NA	NA	NA	NA
MF155666&MH394383	YN	0.0603712	0.0691058	0.873606	0.000170753	70335	18996.7	51338.3	NA	4213	1243.87	2969.13	NA	NA	0.0627304	3.64539:3.64539:1:1:1:1	0(0:0:0)	NA	NA	NA	NA
MF155666&MH394399	YN	0.0804974	0.0948807	0.848406	1.90E-07	69639	18681.8	50957.2	NA	5523	1647.8	3875.2	NA	NA	0.0843559	3.51683:3.51683:1:1:1:1	0(0:0:0)	NA	NA	NA	NA
KY120323&KY562594	YN	0.0552147	0.0693633	0.796023	7.37E-10	65277	17918.8	47358.2	NA	3690	1177.32	2512.68	NA	NA	0.0590986	3.96279:3.96279:1:1:1:1	0(0:0:0)	NA	NA	NA	NA
KY120323&MG010811	YN	0.18381	0.199549	0.921127	0.0188876	50697	12951.5	37745.5	NA	8348	2218.46	6129.54	NA	NA	0.18783	2.5834:2.5834:1:1:1:1	0(0:0:0)	NA	NA	NA	NA
KY120323&MG001341	YN	0.169713	0.185095	0.916893	0.0140773	48960	12532.8	36427.2	NA	7524	2011.74	5512.26	NA	NA	0.17365	2.61881:2.61881:1:1:1:1	0(0:0:0)	NA	NA	NA	NA
KY120323&MH205608	YN	0.186033	0.204747	0.908603	0.00428803	50694	12924.8	37769.2	NA	8460	2261.59	6198.41	NA	NA	0.190804	2.57443:2.57443:1:1:1:1	0(0:0:0)	NA	NA	NA	NA
KY120323&MG675223	YN	0.0543506	0.0628252	0.865108	0.000262865	62562	16990.9	45571.1	NA	3399	1015.96	2383.04	NA	NA	0.0566522	3.58773:3.58773:1:1:1:1	0(0:0:0)	NA	NA	NA	NA
KY120323&MG675224	YN	0.0563457	0.0646826	0.87111	0.000418444	62856	17050.9	45805.1	NA	3528	1048.25	2479.75	NA	NA	0.0586073	3.5663:3.5663:1:1:1:1	0(0:0:0)	NA	NA	NA	NA
KY120323&MH142266	YN	0.0514874	0.0648117	0.794415	2.12E-09	65544	17462.1	48081.9	NA	3464	1076.78	2387.22	NA	NA	0.0550372	3.20125:3.20125:1:1:1:1	0(0:0:0)	NA	NA	NA	NA
KY120323&MK569478	YN	0.0370946	0.0455372	0.8146	4.20E-06	65622	18112.9	47509.1	NA	2511	795.452	1715.55	NA	NA	0.0394249	4.03792:4.03792:1:1:1:1	0(0:0:0)	NA	NA	NA	NA
KY120323&MK569490	YN	0.0422044	0.0517677	0.815264	1.11E-06	65199	18168.7	47030.3	NA	2827	902.448	1924.55	NA	NA	0.0448693	4.33121:4.33121:1:1:1:1	0(0:0:0)	NA	NA	NA	NA
KY120323&MK569469	YN	0.0392593	0.0458174	0.856865	0.000428038	65541	18249.5	47291.5	NA	2610	806.038	1803.96	NA	NA	0.0410854	4.26642:4.26642:1:1:1:1	0(0:0:0)	NA	NA	NA	NA
KY120323&MK569474	YN	0.0592379	0.072692	0.814916	1.39E-07	58323	15386.8	42936.2	NA	3498	1057.66	2440.34	NA	NA	0.0627874	3.04891:3.04891:1:1:1:1	0(0:0:0)	NA	NA	NA	NA
KY120323&MK569476	YN	0.0417913	0.0512794	0.814973	1.50E-06	64968	17903.7	47064.3	NA	2790	881.294	1908.71	NA	NA	0.044406	3.96248:3.96248:1:1:1:1	0(0:0:0)	NA	NA	NA	NA
KY120323&KM057374	YN	0.0668074	0.0776892	0.859932	0.000181611	50034	13537.9	36496.1	NA	3316	990.899	2325.1	NA	NA	0.0697518	3.45375:3.45375:1:1:1:1	0(0:0:0)	NA	NA	NA	NA
KY120323&MG234280	YN	0.0733768	0.0971601	0.755215	3.24E-16	58935	15768.8	43166.2	NA	4429	1420.37	3008.63	NA	NA	0.0797403	3.37695:3.37695:1:1:1:1	0(0:0:0)	NA	NA	NA	NA
KY120323&KY908400	YN	0.307774	0.370159	0.831465	4.28E-11	48732	12182.3	36549.7	NA	12613	3430.95	9182.05	NA	NA	0.32337	2.41798:2.41798:1:1:1:1	0(0:0:0)	NA	NA	NA	NA
KY120323&KY908401	YN	0.169913	0.184906	0.918918	0.0317306	38910	10116.1	28793.9	NA	5976	1620.82	4355.18	NA	NA	0.173811	3.02831:3.02831:1:1:1:1	0(0:0:0)	NA	NA	NA	NA
KY120323&KU204905	YN	0.0729772	0.0915192	0.797398	6.00E-12	64752	17807.9	46944.1	NA	4769	1518.46	3250.54	NA	NA	0.0780766	3.92169:3.92169:1:1:1:1	0(0:0:0)	NA	NA	NA	NA
KY120323&KT274030	YN	0.0594194	0.0737957	0.805188	1.81E-09	65595	18124.8	47470.2	NA	3964	1261.74	2702.26	NA	NA	0.0633917	3.99809:3.99809:1:1:1:1	0(0:0:0)	NA	NA	NA	NA
KY120323&MH394383	YN	0.0560323	0.0685371	0.817546	5.47E-08	65538	18101.8	47436.2	NA	3728	1175.65	2552.35	NA	NA	0.0594861	3.99991:3.99991:1:1:1:1	0(0:0:0)	NA	NA	NA	NA
KY120323&MH394399	YN	0.0738851	0.0917697	0.805115	4.25E-11	64971	17811.5	47159.5	NA	4827	1522.56	3304.44	NA	NA	0.0787881	3.8295:3.8295:1:1:1:1	0(0:0:0)	NA	NA	NA	NA
KY562594&MG010811	YN	0.185268	0.203868	0.908767	0.00329037	51255	13071.1	38183.9	NA	8526	2282.86	6243.14	NA	NA	0.190011	2.55595:2.55595:1:1:1:1	0(0:0:0)	NA	NA	NA	NA
KY562594&MG001341	YN	0.171374	0.192125	0.891992	0.000370619	49710	12664.9	37045.1	NA	7757	2102.58	5654.42	NA	NA	0.176661	2.55096:2.55096:1:1:1:1	0(0:0:0)	NA	NA	NA	NA
KY562594&MH205608	YN	0.187002	0.209872	0.891028	0.000217698	51231	13063.9	38167.1	NA	8629	2337.65	6291.35	NA	NA	0.192834	2.57729:2.57729:1:1:1:1	0(0:0:0)	NA	NA	NA	NA
KY562594&MG675223	YN	0.0610934	0.0776443	0.786836	4.95E-12	68721	18327	50394	NA	4289	1340.53	2948.47	NA	NA	0.0655073	3.45966:3.45966:1:1:1:1	0(0:0:0)	NA	NA	NA	NA
KY562594&MG675224	YN	0.0624406	0.0785317	0.7951	2.68E-11	68850	18382.5	50467.5	NA	4374	1359.02	3014.98	NA	NA	0.0667368	3.48824:3.48824:1:1:1:1	0(0:0:0)	NA	NA	NA	NA
KY562594&MH142266	YN	0.0623106	0.0828912	0.751716	1.19E-17	71217	18757.7	52459.3	NA	4588	1459.98	3128.02	NA	NA	0.0677313	3.20453:3.20453:1:1:1:1	0(0:0:0)	NA	NA	NA	NA
KY562594&MK569478	YN	0.0504713	0.0636593	0.792834	3.06E-10	71280	19298.6	51981.4	NA	3699	1169.18	2529.82	NA	NA	0.0540419	3.83226:3.83226:1:1:1:1	0(0:0:0)	NA	NA	NA	NA
KY562594&MK569490	YN	0.053228	0.0688512	0.773087	5.61E-13	71310	19501.2	51808.8	NA	3926	1272.86	2653.14	NA	NA	0.0575005	4.10565:4.10565:1:1:1:1	0(0:0:0)	NA	NA	NA	NA
KY562594&MK569469	YN	0.0493687	0.0634548	0.778013	1.07E-11	71388	19496.2	51891.8	NA	3649	1177.35	2471.65	NA	NA	0.0532156	4.03872:4.03872:1:1:1:1	0(0:0:0)	NA	NA	NA	NA
KY562594&MK569474	YN	0.0724082	0.0921758	0.785545	6.29E-13	63942	16683.9	47258.1	NA	4687	1434.06	3252.94	NA	NA	0.077566	3.08346:3.08346:1:1:1:1	0(0:0:0)	NA	NA	NA	NA
KY562594&MK569476	YN	0.0520569	0.0679406	0.766212	1.72E-13	70632	19130.3	51501.7	NA	3816	1233.2	2582.8	NA	NA	0.0563589	3.81035:3.81035:1:1:1:1	0(0:0:0)	NA	NA	NA	NA
KY562594&KM057374	YN	0.0782072	0.0880912	0.887797	0.00157817	50502	13556	36946	NA	3851	1117.51	2733.49	NA	NA	0.0808603	3.30855:3.30855:1:1:1:1	0(0:0:0)	NA	NA	NA	NA
KY562594&MG234280	YN	0.10042	0.128873	0.779217	1.08E-16	61794	16203.4	45590.6	NA	6162	1891.38	4270.62	NA	NA	0.107881	3.08743:3.08743:1:1:1:1	0(0:0:0)	NA	NA	NA	NA
KY562594&KY908400	YN	0.326505	0.391898	0.833139	3.25E-11	51465	12788.3	38676.7	NA	13941	3754.69	10186.3	NA	NA	0.342754	2.41091:2.41091:1:1:1:1	0(0:0:0)	NA	NA	NA	NA
KY562594&KY908401	YN	0.186062	0.208831	0.890967	0.000549856	43545	11150.2	32394.8	NA	7294	1985.51	5308.49	NA	NA	0.191892	2.96959:2.96959:1:1:1:1	0(0:0:0)	NA	NA	NA	NA
KY562594&KU204905	YN	0.0883509	0.114327	0.772793	9.64E-19	70467	18822.4	51644.6	NA	6258	1971.78	4286.22	NA	NA	0.0952893	3.50575:3.50575:1:1:1:1	0(0:0:0)	NA	NA	NA	NA
KY562594&KT274030	YN	0.0739902	0.0959381	0.771229	4.72E-17	71442	19400.7	52041.3	NA	5380	1728.27	3651.73	NA	NA	0.0799503	3.83878:3.83878:1:1:1:1	0(0:0:0)	NA	NA	NA	NA
KY562594&MH394383	YN	0.0713831	0.0910134	0.784314	1.59E-14	71382	19429.9	51952.1	NA	5171	1647.84	3523.16	NA	NA	0.0767264	3.90151:3.90151:1:1:1:1	0(0:0:0)	NA	NA	NA	NA
KY562594&MH394399	YN	0.089637	0.114538	0.782598	2.51E-17	70635	18922.3	51712.7	NA	6336	1986.04	4349.96	NA	NA	0.0963076	3.55375:3.55375:1:1:1:1	0(0:0:0)	NA	NA	NA	NA
MG010811&MG001341	YN	0.0168601	0.0187581	0.898817	0.0890004	74148	19596.2	54551.8	NA	1271	362.161	908.839	NA	NA	0.0173617	3.21241:3.21241:1:1:1:1	0(0:0:0)	NA	NA	NA	NA
MG010811&MH205608	YN	0.0592737	0.0613416	0.966288	0.428115	72069	18238.5	53830.5	NA	4131	1066.83	3064.17	NA	NA	0.059797	2.57009:2.57009:1:1:1:1	0(0:0:0)	NA	NA	NA	NA
MG010811&MG675223	YN	0.158591	0.167771	0.945286	0.166091	52062	13005.7	39056.3	NA	7487	1918.52	5568.48	NA	NA	0.160885	2.31111:2.31111:1:1:1:1	0(0:0:0)	NA	NA	NA	NA
MG010811&MG675224	YN	0.158303	0.168842	0.937583	0.0918316	52224	13029.1	39194.9	NA	7512	1932.74	5579.26	NA	NA	0.160932	2.30076:2.30076:1:1:1:1	0(0:0:0)	NA	NA	NA	NA
MG010811&MH142266	YN	0.187838	0.205204	0.915371	0.00782531	51624	13168.5	38455.5	NA	8679	2312.96	6366.04	NA	NA	0.192268	2.47948:2.47948:1:1:1:1	0(0:0:0)	NA	NA	NA	NA
MG010811&MK569478	YN	0.173209	0.188431	0.919215	0.0149908	51675	13154.7	38520.3	NA	8082	2145.09	5936.91	NA	NA	0.177084	2.50048:2.50048:1:1:1:1	0(0:0:0)	NA	NA	NA	NA
MG010811&MK569490	YN	0.17693	0.189939	0.93151	0.0516748	51624	13199.5	38424.5	NA	8201	2167.56	6033.44	NA	NA	0.180257	2.56929:2.56929:1:1:1:1	0(0:0:0)	NA	NA	NA	NA
MG010811&MK569469	YN	0.175227	0.187751	0.933291	0.0619415	51789	13245.4	38543.6	NA	8153	2152.42	6000.58	NA	NA	0.17843	2.55991:2.55991:1:1:1:1	0(0:0:0)	NA	NA	NA	NA
MG010811&MK569474	YN	0.229764	0.245958	0.934162	0.0964171	44613	11324.8	33288.2	NA	8873	2313.27	6559.73	NA	NA	0.233875	2.44809:2.44809:1:1:1:1	0(0:0:0)	NA	NA	NA	NA
MG010811&MK569476	YN	0.166952	0.186924	0.893153	0.00033226	54258	13694.9	40563.1	NA	8270	2218.43	6051.57	NA	NA	0.171993	2.47343:2.47343:1:1:1:1	0(0:0:0)	NA	NA	NA	NA
MG010811&KM057374	YN	0.266902	0.293971	0.90792	0.00298991	57582	14527	43055	NA	13041	3419.62	9621.38	NA	NA	0.273731	2.49564:2.49564:1:1:1:1	0(0:0:0)	NA	NA	NA	NA
MG010811&MG234280	YN	0.201173	0.239467	0.840086	1.91E-09	51021	13024.2	37996.8	NA	9271	2596.26	6674.74	NA	NA	0.210948	2.67515:2.67515:1:1:1:1	0(0:0:0)	NA	NA	NA	NA
MG010811&KY908400	YN	0.14235	0.196685	0.723744	1.93E-29	50694	12824.6	37869.4	NA	7074	2178.47	4895.53	NA	NA	0.156095	2.4489:2.4489:1:1:1:1	0(0:0:0)	NA	NA	NA	NA
MG010811&KY908401	YN	0.189399	0.206363	0.917796	0.0280815	38958	10014.6	28943.4	NA	6587	1764.05	4822.95	NA	NA	0.19376	2.75103:2.75103:1:1:1:1	0(0:0:0)	NA	NA	NA	NA
MG010811&KU204905	YN	0.207269	0.227948	0.909281	0.00353772	51402	13299.3	38102.7	NA	9413	2547.57	6865.43	NA	NA	0.212619	2.72277:2.72277:1:1:1:1	0(0:0:0)	NA	NA	NA	NA
MG010811&KT274030	YN	0.196956	0.217239	0.906632	0.00264039	52038	13380.1	38657.9	NA	9128	2461.32	6666.68	NA	NA	0.202171	2.60761:2.60761:1:1:1:1	0(0:0:0)	NA	NA	NA	NA
MG010811&MH394383	YN	0.191097	0.209585	0.911791	0.00517725	51690	13285.8	38404.2	NA	8823	2372.07	6450.93	NA	NA	0.195849	2.6071:2.6071:1:1:1:1	0(0:0:0)	NA	NA	NA	NA
MG010811&MH394399	YN	0.208877	0.230628	0.90569	0.00201158	51492	13306.3	38185.7	NA	9501	2574.09	6926.91	NA	NA	0.214498	2.69258:2.69258:1:1:1:1	0(0:0:0)	NA	NA	NA	NA
MG001341&MH205608	YN	0.0629033	0.0664303	0.946907	0.181217	69078	17399.6	51678.4	NA	4212	1097.56	3114.44	NA	NA	0.0637917	2.47661:2.47661:1:1:1:1	0(0:0:0)	NA	NA	NA	NA
MG001341&MG675223	YN	0.147707	0.157149	0.93992	0.118339	50460	12664.9	37795.1	NA	6818	1763.25	5054.75	NA	NA	0.150077	2.38239:2.38239:1:1:1:1	0(0:0:0)	NA	NA	NA	NA
MG001341&MG675224	YN	0.148284	0.158572	0.935121	0.0819147	50448	12643.7	37804.3	NA	6848	1774.13	5073.87	NA	NA	0.150862	2.36548:2.36548:1:1:1:1	0(0:0:0)	NA	NA	NA	NA
MG001341&MH142266	YN	0.174491	0.192261	0.907575	0.0035902	49929	12763	37166	NA	7885	2119.76	5765.24	NA	NA	0.179033	2.51314:2.51314:1:1:1:1	0(0:0:0)	NA	NA	NA	NA
MG001341&MK569478	YN	0.159188	0.174917	0.910077	0.00652142	49974	12764.7	37209.3	NA	7270	1950.69	5319.31	NA	NA	0.163206	2.5531:2.5531:1:1:1:1	0(0:0:0)	NA	NA	NA	NA
MG001341&MK569490	YN	0.163936	0.178395	0.91895	0.0156993	50046	12820.7	37225.3	NA	7456	1994.09	5461.91	NA	NA	0.16764	2.60598:2.60598:1:1:1:1	0(0:0:0)	NA	NA	NA	NA
MG001341&MK569469	YN	0.160928	0.1739	0.925403	0.0332697	50076	12834.5	37241.5	NA	7326	1951.1	5374.9	NA	NA	0.164253	2.59995:2.59995:1:1:1:1	0(0:0:0)	NA	NA	NA	NA
MG001341&MK569474	YN	0.214305	0.232438	0.921988	0.0323685	43041	10931.3	32109.7	NA	8092	2130.77	5961.23	NA	NA	0.21891	2.46627:2.46627:1:1:1:1	0(0:0:0)	NA	NA	NA	NA
MG001341&MK569476	YN	0.154481	0.174795	0.883782	0.000111414	52437	13265.3	39171.7	NA	7479	2027.26	5451.74	NA	NA	0.15962	2.5137:2.5137:1:1:1:1	0(0:0:0)	NA	NA	NA	NA
MG001341&KM057374	YN	0.256421	0.282514	0.907639	0.0033499	55797	14076.9	41720.1	NA	12228	3209.85	9018.15	NA	NA	0.263004	2.48753:2.48753:1:1:1:1	0(0:0:0)	NA	NA	NA	NA
MG001341&MG234280	YN	0.187214	0.224953	0.832236	6.80E-10	49173	12613.1	36559.9	NA	8417	2385.8	6031.2	NA	NA	0.196895	2.74544:2.74544:1:1:1:1	0(0:0:0)	NA	NA	NA	NA
MG001341&KY908400	YN	0.14438	0.19451	0.742275	8.78E-24	47994	12173.1	35820.9	NA	6738	2047.33	4690.67	NA	NA	0.157095	2.43792:2.43792:1:1:1:1	0(0:0:0)	NA	NA	NA	NA
MG001341&KY908401	YN	0.18618	0.203033	0.916994	0.0295487	38403	9900.25	28502.7	NA	6397	1718.9	4678.1	NA	NA	0.190525	2.79982:2.79982:1:1:1:1	0(0:0:0)	NA	NA	NA	NA
MG001341&KU204905	YN	0.194618	0.214641	0.906712	0.0032333	49719	12902.8	36816.2	NA	8629	2348.53	6280.47	NA	NA	0.199814	2.77203:2.77203:1:1:1:1	0(0:0:0)	NA	NA	NA	NA
MG001341&KT274030	YN	0.182792	0.20083	0.910184	0.00566743	50136	12973.5	37162.5	NA	8234	2231.15	6002.85	NA	NA	0.18746	2.70099:2.70099:1:1:1:1	0(0:0:0)	NA	NA	NA	NA
MG001341&MH394383	YN	0.178451	0.194903	0.915591	0.0108648	49950	12909.6	37040.4	NA	8023	2165.03	5857.97	NA	NA	0.182703	2.69282:2.69282:1:1:1:1	0(0:0:0)	NA	NA	NA	NA
MG001341&MH394399	YN	0.19558	0.217139	0.900715	0.0013456	49752	12914.5	36837.5	NA	8685	2373.76	6311.24	NA	NA	0.201176	2.76383:2.76383:1:1:1:1	0(0:0:0)	NA	NA	NA	NA
MH205608&MG675223	YN	0.163284	0.175557	0.930091	0.0493974	52086	13033.2	39052.8	NA	7714	1999.17	5714.83	NA	NA	0.166355	2.349:2.349:1:1:1:1	0(0:0:0)	NA	NA	NA	NA
MH205608&MG675224	YN	0.163316	0.175746	0.929274	0.0449473	52251	13061	39190	NA	7741	2005.12	5735.88	NA	NA	0.166423	2.34601:2.34601:1:1:1:1	0(0:0:0)	NA	NA	NA	NA
MH205608&MH142266	YN	0.190751	0.211678	0.901139	0.00116464	51585	13151.1	38433.9	NA	8818	2369.37	6448.63	NA	NA	0.196086	2.49307:2.49307:1:1:1:1	0(0:0:0)	NA	NA	NA	NA
MH205608&MK569478	YN	0.175343	0.193199	0.907575	0.00367151	51651	13135.1	38515.9	NA	8188	2187.36	6000.64	NA	NA	0.179884	2.50764:2.50764:1:1:1:1	0(0:0:0)	NA	NA	NA	NA
MH205608&MK569490	YN	0.180078	0.1961	0.918293	0.0137307	51597	13225.7	38371.3	NA	8349	2230.12	6118.88	NA	NA	0.184185	2.62633:2.62633:1:1:1:1	0(0:0:0)	NA	NA	NA	NA
MH205608&MK569469	YN	0.177521	0.193364	0.918068	0.0138516	51771	13231.8	38539.2	NA	8273	2204.03	6068.97	NA	NA	0.18157	2.56978:2.56978:1:1:1:1	0(0:0:0)	NA	NA	NA	NA
MH205608&MK569474	YN	0.232766	0.252192	0.922972	0.039035	44493	11293.9	33199.1	NA	8967	2352.16	6614.84	NA	NA	0.237697	2.46954:2.46954:1:1:1:1	0(0:0:0)	NA	NA	NA	NA
MH205608&MK569476	YN	0.16963	0.192544	0.88099	4.18E-05	54255	13686.4	40568.6	NA	8411	2272.74	6138.26	NA	NA	0.17541	2.48779:2.48779:1:1:1:1	0(0:0:0)	NA	NA	NA	NA
MH205608&KM057374	YN	0.203416	0.235506	0.86374	1.13E-07	58719	14911	43808	NA	10707	2936.31	7770.69	NA	NA	0.211564	2.56796:2.56796:1:1:1:1	0(0:0:0)	NA	NA	NA	NA
MH205608&MG234280	YN	0.203549	0.24397	0.834323	3.64E-10	51015	13019.4	37995.6	NA	9376	2633.41	6742.59	NA	NA	0.213865	2.69076:2.69076:1:1:1:1	0(0:0:0)	NA	NA	NA	NA
MH205608&KY908400	YN	0.153118	0.215962	0.709002	5.41E-36	52959	13172.4	39786.6	NA	7916	2421.6	5494.4	NA	NA	0.168749	2.3867:2.3867:1:1:1:1	0(0:0:0)	NA	NA	NA	NA
MH205608&KY908401	YN	0.198877	0.216914	0.916848	0.0232108	41391	10464.5	30926.5	NA	7301	1922.86	5378.14	NA	NA	0.203437	2.71748:2.71748:1:1:1:1	0(0:0:0)	NA	NA	NA	NA
MH205608&KU204905	YN	0.209349	0.232889	0.898921	0.000826028	51456	13308.4	38147.6	NA	9526	2593.08	6932.92	NA	NA	0.215437	2.74567:2.74567:1:1:1:1	0(0:0:0)	NA	NA	NA	NA
MH205608&KT274030	YN	0.197572	0.218731	0.903264	0.00176876	51849	13337.6	38511.4	NA	9125	2466.15	6658.85	NA	NA	0.203015	2.63156:2.63156:1:1:1:1	0(0:0:0)	NA	NA	NA	NA
MH205608&MH394383	YN	0.193826	0.214547	0.903423	0.00184065	51660	13262.5	38397.5	NA	8944	2413.84	6530.16	NA	NA	0.199146	2.61342:2.61342:1:1:1:1	0(0:0:0)	NA	NA	NA	NA
MH205608&MH394399	YN	0.211177	0.235588	0.896381	0.000510043	51534	13299.8	38234.2	NA	9619	2617.27	7001.73	NA	NA	0.217477	2.69854:2.69854:1:1:1:1	0(0:0:0)	NA	NA	NA	NA
MG675223&MG675224	YN	0.00289663	0.00449796	0.643989	0.00136218	75663	18374	57289	NA	248	82.3808	165.619	NA	NA	0.0032855	2.15597:2.15597:1:1:1:1	0(0:0:0)	NA	NA	NA	NA
MG675223&MH142266	YN	0.0594058	0.0734679	0.808594	2.38E-09	69402	18042.3	51359.7	NA	4181	1253.4	2927.6	NA	NA	0.0630615	2.90354:2.90354:1:1:1:1	0(0:0:0)	NA	NA	NA	NA
MG675223&MK569478	YN	0.0466307	0.0537744	0.867156	0.00041023	69447	18532.4	50914.6	NA	3253	955.833	2297.17	NA	NA	0.0485371	3.41882:3.41882:1:1:1:1	0(0:0:0)	NA	NA	NA	NA
MG675223&MK569490	YN	0.0495616	0.0601542	0.823909	3.94E-07	69732	18820.1	50911.9	NA	3516	1080.15	2435.85	NA	NA	0.0524204	3.67593:3.67593:1:1:1:1	0(0:0:0)	NA	NA	NA	NA
MG675223&MK569469	YN	0.0456251	0.055232	0.826063	1.69E-06	69834	18745.8	51088.2	NA	3248	991.32	2256.68	NA	NA	0.0482039	3.52659:3.52659:1:1:1:1	0(0:0:0)	NA	NA	NA	NA
MG675223&MK569474	YN	0.0740096	0.0859563	0.861014	2.13E-05	62298	15998.4	46299.6	NA	4545	1288.74	3256.26	NA	NA	0.0770776	2.75271:2.75271:1:1:1:1	0(0:0:0)	NA	NA	NA	NA
MG675223&MK569476	YN	0.0467655	0.058359	0.801342	9.60E-09	71685	19044.1	52640.9	NA	3444	1062.1	2381.9	NA	NA	0.0498455	3.43881:3.43881:1:1:1:1	0(0:0:0)	NA	NA	NA	NA
MG675223&KM057374	YN	0.0812325	0.0931224	0.872321	0.000264852	50712	13443.3	37268.7	NA	4027	1166.37	2860.63	NA	NA	0.0843844	3.11338:3.11338:1:1:1:1	0(0:0:0)	NA	NA	NA	NA
MG675223&MG234280	YN	0.101552	0.126714	0.801424	2.49E-13	62640	16319.3	46320.7	NA	6262	1875.52	4386.48	NA	NA	0.108107	2.98253:2.98253:1:1:1:1	0(0:0:0)	NA	NA	NA	NA
MG675223&KY908400	YN	0.326758	0.39107	0.835547	1.11E-10	50976	12711.9	38264.1	NA	13812	3725.89	10086.1	NA	NA	0.342795	2.41818:2.41818:1:1:1:1	0(0:0:0)	NA	NA	NA	NA
MG675223&KY908401	YN	0.180232	0.197032	0.914737	0.0142498	42837	10936.8	31900.2	NA	6941	1853.96	5087.04	NA	NA	0.184521	2.84782:2.84782:1:1:1:1	0(0:0:0)	NA	NA	NA	NA
MG675223&KU204905	YN	0.0888909	0.105405	0.843324	2.19E-08	68631	18360	50271	NA	5983	1785.12	4197.88	NA	NA	0.0933088	3.44046:3.44046:1:1:1:1	0(0:0:0)	NA	NA	NA	NA
MG675223&KT274030	YN	0.0720725	0.0849672	0.848239	5.77E-07	69627	18878	50749	NA	4977	1501.96	3475.04	NA	NA	0.0755686	3.6859:3.6859:1:1:1:1	0(0:0:0)	NA	NA	NA	NA
MG675223&MH394383	YN	0.0682815	0.0810034	0.842945	4.31E-07	69543	18801	50742	NA	4731	1430	3301	NA	NA	0.0717209	3.63186:3.63186:1:1:1:1	0(0:0:0)	NA	NA	NA	NA
MG675223&MH394399	YN	0.0894401	0.106325	0.841198	1.14E-08	68823	18421	50402	NA	6039	1805.86	4233.14	NA	NA	0.0939594	3.43547:3.43547:1:1:1:1	0(0:0:0)	NA	NA	NA	NA
MG675224&MH142266	YN	0.0614646	0.0747413	0.822364	2.53E-08	69708	18151	51557	NA	4318	1281.69	3036.31	NA	NA	0.0649217	2.93441:2.93441:1:1:1:1	0(0:0:0)	NA	NA	NA	NA
MG675224&MK569478	YN	0.0488224	0.0552223	0.884107	0.00192741	69771	18638.5	51132.5	NA	3398	986.226	2411.77	NA	NA	0.050532	3.44522:3.44522:1:1:1:1	0(0:0:0)	NA	NA	NA	NA
MG675224&MK569490	YN	0.0509565	0.061361	0.830438	9.84E-07	69753	18846.6	50906.4	NA	3604	1102.29	2501.71	NA	NA	0.0537677	3.70506:3.70506:1:1:1:1	0(0:0:0)	NA	NA	NA	NA
MG675224&MK569469	YN	0.0475767	0.0566381	0.840012	8.91E-06	70029	18791	51238	NA	3375	1018.09	2356.91	NA	NA	0.0500082	3.52927:3.52927:1:1:1:1	0(0:0:0)	NA	NA	NA	NA
MG675224&MK569474	YN	0.0750669	0.0869318	0.863515	2.84E-05	62310	16050.6	46259.4	NA	4604	1306.66	3297.34	NA	NA	0.0781233	2.80293:2.80293:1:1:1:1	0(0:0:0)	NA	NA	NA	NA
MG675224&MK569476	YN	0.0488655	0.0601311	0.812649	4.49E-08	71922	19107	52815	NA	3590	1096.47	2493.53	NA	NA	0.0518584	3.44047:3.44047:1:1:1:1	0(0:0:0)	NA	NA	NA	NA
MG675224&KM057374	YN	0.0830364	0.0945737	0.878007	0.000462287	50862	13464.2	37397.8	NA	4116	1185.21	2930.79	NA	NA	0.0860905	3.09216:3.09216:1:1:1:1	0(0:0:0)	NA	NA	NA	NA
MG675224&MG234280	YN	0.102894	0.128627	0.799937	1.16E-13	62868	16343.1	46524.9	NA	6364	1903.88	4460.12	NA	NA	0.109583	2.94789:2.94789:1:1:1:1	0(0:0:0)	NA	NA	NA	NA
MG675224&KY908400	YN	0.327824	0.391498	0.837356	2.34E-10	51084	12737	38347	NA	13868	3734.48	10133.5	NA	NA	0.3437	2.42376:2.42376:1:1:1:1	0(0:0:0)	NA	NA	NA	NA
MG675224&KY908401	YN	0.181924	0.19946	0.912084	0.0101032	43014	10977.3	32036.7	NA	7031	1880.15	5150.85	NA	NA	0.186399	2.85229:2.85229:1:1:1:1	0(0:0:0)	NA	NA	NA	NA
MG675224&KU204905	YN	0.0906706	0.106768	0.84923	6.42E-08	68979	18424.3	50554.7	NA	6114	1813.21	4300.79	NA	NA	0.0949702	3.41828:3.41828:1:1:1:1	0(0:0:0)	NA	NA	NA	NA
MG675224&KT274030	YN	0.0739485	0.0860121	0.859745	3.93E-06	69969	18933.3	51035.7	NA	5105	1523.95	3581.05	NA	NA	0.0772129	3.65012:3.65012:1:1:1:1	0(0:0:0)	NA	NA	NA	NA
MG675224&MH394383	YN	0.0700793	0.0823893	0.850587	1.17E-06	69882	18852.5	51029.5	NA	4860	1457.05	3402.95	NA	NA	0.0734002	3.59346:3.59346:1:1:1:1	0(0:0:0)	NA	NA	NA	NA
MG675224&MH394399	YN	0.091333	0.107089	0.852866	1.31E-07	69171	18497.8	50673.2	NA	6166	1825.87	4340.13	NA	NA	0.0955466	3.43031:3.43031:1:1:1:1	0(0:0:0)	NA	NA	NA	NA
MH142266&MK569478	YN	0.0331827	0.0447424	0.741639	8.04E-12	72696	18958.8	53737.2	NA	2562	820.306	1741.69	NA	NA	0.0361974	2.99028:2.99028:1:1:1:1	0(0:0:0)	NA	NA	NA	NA
MH142266&MK569490	YN	0.0290345	0.0375517	0.773188	8.97E-08	72123	18155.1	53967.9	NA	2199	662.966	1536.03	NA	NA	0.0311785	2.46743:2.46743:1:1:1:1	0(0:0:0)	NA	NA	NA	NA
MH142266&MK569469	YN	0.0442015	0.0554026	0.797823	9.34E-09	72381	18966.8	53414.2	NA	3296	1007.5	2288.5	NA	NA	0.0471366	3.06123:3.06123:1:1:1:1	0(0:0:0)	NA	NA	NA	NA
MH142266&MK569474	YN	0.0270746	0.0253689	1.06724	0.243641	64833	16163.9	48669.1	NA	1696	402.414	1293.59	NA	NA	0.0266493	2.33144:2.33144:1:1:1:1	0(0:0:0)	NA	NA	NA	NA
MH142266&MK569476	YN	0.048687	0.0613039	0.794192	1.07E-09	71532	18660.2	52871.8	NA	3580	1092.04	2487.96	NA	NA	0.0519783	2.97362:2.97362:1:1:1:1	0(0:0:0)	NA	NA	NA	NA
MH142266&KM057374	YN	0.0769579	0.088391	0.870653	0.000263121	50682	13529.6	37152.4	NA	3828	1119	2709	NA	NA	0.08001	3.0959:3.0959:1:1:1:1	0(0:0:0)	NA	NA	NA	NA
MH142266&MG234280	YN	0.0990809	0.127985	0.77416	2.04E-17	62052	16149.6	45902.4	NA	6123	1874.27	4248.73	NA	NA	0.106603	2.83704:2.83704:1:1:1:1	0(0:0:0)	NA	NA	NA	NA
MH142266&KY908400	YN	0.327169	0.395245	0.827763	2.26E-12	51918	12988.8	38929.2	NA	14110	3839.88	10270.1	NA	NA	0.3442	2.39879:2.39879:1:1:1:1	0(0:0:0)	NA	NA	NA	NA
MH142266&KY908401	YN	0.183836	0.209446	0.877727	8.39E-05	44166	11227.3	32938.7	NA	7348	2002.99	5345.01	NA	NA	0.190346	2.75149:2.75149:1:1:1:1	0(0:0:0)	NA	NA	NA	NA
MH142266&KU204905	YN	0.0869217	0.108868	0.798412	2.35E-14	71331	18945.4	52385.6	NA	6182	1898.67	4283.33	NA	NA	0.0927506	3.29133:3.29133:1:1:1:1	0(0:0:0)	NA	NA	NA	NA
MH142266&KT274030	YN	0.0695765	0.0883128	0.787842	8.27E-14	72312	19235.6	53076.4	NA	5104	1588.21	3515.79	NA	NA	0.0745605	3.28058:3.28058:1:1:1:1	0(0:0:0)	NA	NA	NA	NA
MH142266&MH394383	YN	0.065974	0.0832042	0.792916	1.47E-12	72252	19226.7	53025.3	NA	4840	1501.26	3338.74	NA	NA	0.070559	3.29711:3.29711:1:1:1:1	0(0:0:0)	NA	NA	NA	NA
MH142266&MH394399	YN	0.0877552	0.1084	0.809552	7.15E-13	71553	19027.6	52525.4	NA	6233	1899.79	4333.21	NA	NA	0.0932451	3.30081:3.30081:1:1:1:1	0(0:0:0)	NA	NA	NA	NA
MK569478&MK569490	YN	0.0337088	0.0408715	0.82475	1.30E-05	72096	20042.6	52053.4	NA	2505	793.266	1711.73	NA	NA	0.0357	4.48634:4.48634:1:1:1:1	0(0:0:0)	NA	NA	NA	NA
MK569478&MK569469	YN	0.0308192	0.0354615	0.86909	0.0028587	72489	19993.2	52495.8	NA	2271	689.205	1581.79	NA	NA	0.0320996	4.23333:4.23333:1:1:1:1	0(0:0:0)	NA	NA	NA	NA
MK569478&MK569474	YN	0.0559988	0.0670809	0.834795	2.13E-06	64659	16631.1	48027.9	NA	3648	1061.14	2586.86	NA	NA	0.0588492	2.80236:2.80236:1:1:1:1	0(0:0:0)	NA	NA	NA	NA
MK569478&MK569476	YN	0.0345935	0.0427068	0.810023	1.79E-06	71625	19436	52189	NA	2564	802.911	1761.09	NA	NA	0.0367951	3.78819:3.78819:1:1:1:1	0(0:0:0)	NA	NA	NA	NA
MK569478&KM057374	YN	0.0632198	0.0709256	0.891353	0.00558602	50736	13734	37002	NA	3159	922.406	2236.59	NA	NA	0.0653057	3.41532:3.41532:1:1:1:1	0(0:0:0)	NA	NA	NA	NA
MK569478&MG234280	YN	0.0858801	0.10639	0.807221	4.11E-11	62061	16403.5	45657.5	NA	5301	1606.3	3694.7	NA	NA	0.0913011	3.15748:3.15748:1:1:1:1	0(0:0:0)	NA	NA	NA	NA
MK569478&KY908400	YN	0.314965	0.377507	0.834329	4.92E-11	51939	12968.6	38970.4	NA	13675	3701.77	9973.23	NA	NA	0.330581	2.42642:2.42642:1:1:1:1	0(0:0:0)	NA	NA	NA	NA
MK569478&KY908401	YN	0.169692	0.186264	0.911029	0.010299	44211	11355	32856	NA	6796	1830.9	4965.1	NA	NA	0.173949	2.98386:2.98386:1:1:1:1	0(0:0:0)	NA	NA	NA	NA
MK569478&KU204905	YN	0.0743857	0.0922225	0.806589	7.19E-12	71415	19250.5	52164.5	NA	5334	1654.08	3679.92	NA	NA	0.0791938	3.65492:3.65492:1:1:1:1	0(0:0:0)	NA	NA	NA	NA
MK569478&KT274030	YN	0.0568396	0.0718082	0.791546	1.60E-11	72420	19781.9	52638.1	NA	4215	1343.31	2871.69	NA	NA	0.0609283	3.91438:3.91438:1:1:1:1	0(0:0:0)	NA	NA	NA	NA
MK569478&MH394383	YN	0.0531683	0.0660544	0.804917	1.38E-09	72357	19783.9	52573.1	NA	3931	1241.17	2689.83	NA	NA	0.0566916	3.94669:3.94669:1:1:1:1	0(0:0:0)	NA	NA	NA	NA
MK569478&MH394399	YN	0.0752392	0.0918321	0.819312	1.90E-10	71643	19366.4	52276.6	NA	5385	1657.46	3727.54	NA	NA	0.0797245	3.69592:3.69592:1:1:1:1	0(0:0:0)	NA	NA	NA	NA
MK569490&MK569469	YN	0.0351178	0.0425965	0.824429	7.67E-06	72465	20349.6	52115.4	NA	2621	838.032	1782.97	NA	NA	0.037218	4.79314:4.79314:1:1:1:1	0(0:0:0)	NA	NA	NA	NA
MK569490&MK569474	YN	0.0354259	0.0402434	0.880293	0.00776178	65106	16220.5	48885.5	NA	2324	633.684	1690.32	NA	NA	0.0366262	2.3677:2.3677:1:1:1:1	0(0:0:0)	NA	NA	NA	NA
MK569490&MK569476	YN	0.0383865	0.0485152	0.791226	1.45E-08	71655	19721.8	51933.2	NA	2860	921.386	1938.61	NA	NA	0.0411742	4.17384:4.17384:1:1:1:1	0(0:0:0)	NA	NA	NA	NA
MK569490&KM057374	YN	0.0669058	0.0739681	0.904522	0.0137625	50562	13789.2	36772.8	NA	3309	963.489	2345.51	NA	NA	0.0688318	3.59534:3.59534:1:1:1:1	0(0:0:0)	NA	NA	NA	NA
MK569490&MG234280	YN	0.0893752	0.113088	0.790312	9.38E-14	61845	16428	45417	NA	5516	1701.39	3814.61	NA	NA	0.0956742	3.26706:3.26706:1:1:1:1	0(0:0:0)	NA	NA	NA	NA
MK569490&KY908400	YN	0.316777	0.381633	0.830058	6.87E-12	51927	12970.5	38956.5	NA	13749	3734.43	10014.6	NA	NA	0.332977	2.44179:2.44179:1:1:1:1	0(0:0:0)	NA	NA	NA	NA
MK569490&KY908401	YN	0.171954	0.193486	0.888717	0.000514049	44286	11376.7	32909.3	NA	6928	1896.23	5031.77	NA	NA	0.177486	2.99902:2.99902:1:1:1:1	0(0:0:0)	NA	NA	NA	NA
MK569490&KU204905	YN	0.0770591	0.0993287	0.775799	1.05E-16	71253	19327.4	51925.6	NA	5565	1777.95	3787.05	NA	NA	0.0830997	3.8006:3.8006:1:1:1:1	0(0:0:0)	NA	NA	NA	NA
MK569490&KT274030	YN	0.0594394	0.0764268	0.777729	9.48E-14	72267	19914.3	52352.7	NA	4414	1433.71	2980.29	NA	NA	0.0641206	4.15879:4.15879:1:1:1:1	0(0:0:0)	NA	NA	NA	NA
MK569490&MH394383	YN	0.0561264	0.0718048	0.781652	1.16E-12	72180	19939.3	52240.7	NA	4168	1353.33	2814.67	NA	NA	0.0604575	4.22391:4.22391:1:1:1:1	0(0:0:0)	NA	NA	NA	NA
MK569490&MH394399	YN	0.077653	0.0993918	0.781282	4.59E-16	71481	19411.3	52069.7	NA	5612	1787.29	3824.71	NA	NA	0.0835564	3.81207:3.81207:1:1:1:1	0(0:0:0)	NA	NA	NA	NA
MK569469&MK569474	YN	0.0570022	0.068898	0.827342	4.50E-07	64881	16786.3	48094.7	NA	3733	1098.14	2634.86	NA	NA	0.0600799	2.87924:2.87924:1:1:1:1	0(0:0:0)	NA	NA	NA	NA
MK569469&MK569476	YN	0.0341575	0.0410121	0.832866	4.03E-05	71976	19833.2	52142.8	NA	2525	787.465	1737.54	NA	NA	0.0360463	4.16292:4.16292:1:1:1:1	0(0:0:0)	NA	NA	NA	NA
MK569469&KM057374	YN	0.0651194	0.0728928	0.893358	0.00564862	50844	13861.4	36982.6	NA	3254	955.113	2298.89	NA	NA	0.0672386	3.56514:3.56514:1:1:1:1	0(0:0:0)	NA	NA	NA	NA
MK569469&MG234280	YN	0.0878674	0.10774	0.815552	2.38E-10	62148	16518.1	45629.9	NA	5408	1636.06	3771.94	NA	NA	0.0931492	3.24975:3.24975:1:1:1:1	0(0:0:0)	NA	NA	NA	NA
MK569469&KY908400	YN	0.317849	0.37962	0.837282	1.74E-10	52059	13053.7	39005.3	NA	13792	3738.35	10053.6	NA	NA	0.333338	2.46256:2.46256:1:1:1:1	0(0:0:0)	NA	NA	NA	NA
MK569469&KY908401	YN	0.169782	0.186237	0.911644	0.0111791	44556	11491	33065	NA	6850	1851.28	4998.72	NA	NA	0.174026	3.04657:3.04657:1:1:1:1	0(0:0:0)	NA	NA	NA	NA
MK569469&KU204905	YN	0.0750376	0.0931871	0.805236	4.21E-12	71607	19436.9	52170.1	NA	5395	1684.72	3710.28	NA	NA	0.0799641	3.7989:3.7989:1:1:1:1	0(0:0:0)	NA	NA	NA	NA
MK569469&KT274030	YN	0.0571121	0.0706267	0.808647	9.41E-10	72633	20108.5	52524.5	NA	4221	1343.46	2877.54	NA	NA	0.0608537	4.24466:4.24466:1:1:1:1	0(0:0:0)	NA	NA	NA	NA
MK569469&MH394383	YN	0.053415	0.0664891	0.803365	9.97E-10	72549	20018	52531	NA	3962	1262.95	2699.05	NA	NA	0.0570224	4.16166:4.16166:1:1:1:1	0(0:0:0)	NA	NA	NA	NA
MK569469&MH394399	YN	0.0756593	0.0933193	0.810757	1.60E-11	71838	19530.1	52307.9	NA	5444	1695.19	3748.81	NA	NA	0.0804604	3.81475:3.81475:1:1:1:1	0(0:0:0)	NA	NA	NA	NA
MK569474&MK569476	YN	0.061133	0.0746006	0.819471	6.24E-08	64050	16504.4	47545.6	NA	3950	1163.79	2786.21	NA	NA	0.0646033	2.81216:2.81216:1:1:1:1	0(0:0:0)	NA	NA	NA	NA
MK569474&KM057374	YN	0.0838193	0.0947589	0.884554	0.00158452	45843	12081.8	33761.2	NA	3736	1066.37	2669.63	NA	NA	0.0867024	2.92898:2.92898:1:1:1:1	0(0:0:0)	NA	NA	NA	NA
MK569474&MG234280	YN	0.109207	0.134305	0.813128	4.28E-11	55806	14375.7	41430.3	NA	5943	1743.68	4199.32	NA	NA	0.115673	2.73992:2.73992:1:1:1:1	0(0:0:0)	NA	NA	NA	NA
MK569474&KY908400	YN	0.359583	0.417913	0.860426	8.26E-07	48426	12088.1	36337.9	NA	14045	3719.88	10325.1	NA	NA	0.374143	2.39069:2.39069:1:1:1:1	0(0:0:0)	NA	NA	NA	NA
MK569474&KY908401	YN	0.209154	0.230279	0.90826	0.0100992	38103	9576.2	28526.8	NA	7034	1852.43	5181.57	NA	NA	0.214463	2.65443:2.65443:1:1:1:1	0(0:0:0)	NA	NA	NA	NA
MK569474&KU204905	YN	0.0989516	0.121906	0.811708	3.99E-12	63792	16671.8	47120.2	NA	6206	1852.78	4353.22	NA	NA	0.104951	3.03014:3.03014:1:1:1:1	0(0:0:0)	NA	NA	NA	NA
MK569474&KT274030	YN	0.0814976	0.101658	0.801681	4.35E-12	64803	16998.7	47804.3	NA	5281	1600.2	3680.8	NA	NA	0.086786	3.071:3.071:1:1:1:1	0(0:0:0)	NA	NA	NA	NA
MK569474&MH394383	YN	0.0783432	0.096832	0.809063	7.81E-11	64731	16995.8	47735.2	NA	5070	1529.22	3540.78	NA	NA	0.0831976	3.09134:3.09134:1:1:1:1	0(0:0:0)	NA	NA	NA	NA
MK569474&MH394399	YN	0.0993782	0.121167	0.820173	3.82E-11	64101	16770.7	47330.3	NA	6244	1854.2	4389.8	NA	NA	0.105079	3.0506:3.0506:1:1:1:1	0(0:0:0)	NA	NA	NA	NA
MK569476&KM057374	YN	0.0672611	0.0856394	0.785399	1.20E-10	53949	14436.9	39512.1	NA	3692	1157.58	2534.42	NA	NA	0.0721791	3.36435:3.36435:1:1:1:1	0(0:0:0)	NA	NA	NA	NA
MK569476&MG234280	YN	0.0864422	0.119589	0.722825	1.38E-26	65232	17077.7	48154.3	NA	5782	1860.98	3921.02	NA	NA	0.0951201	3.12675:3.12675:1:1:1:1	0(0:0:0)	NA	NA	NA	NA
MK569476&KY908400	YN	0.315606	0.382532	0.825044	1.49E-12	52083	12991	39092	NA	13765	3743.21	10021.8	NA	NA	0.3323	2.41228:2.41228:1:1:1:1	0(0:0:0)	NA	NA	NA	NA
MK569476&KY908401	YN	0.171569	0.19193	0.893912	0.00107535	44226	11362.1	32863.9	NA	6897	1881.25	5015.75	NA	NA	0.1768	2.98599:2.98599:1:1:1:1	0(0:0:0)	NA	NA	NA	NA
MK569476&KU204905	YN	0.0771791	0.0974343	0.792114	3.33E-14	71172	19262.5	51909.5	NA	5533	1741.08	3791.92	NA	NA	0.0826611	3.71571:3.71571:1:1:1:1	0(0:0:0)	NA	NA	NA	NA
MK569476&KT274030	YN	0.0603495	0.0762499	0.791471	4.79E-12	71835	19674.1	52160.9	NA	4428	1414.01	3013.99	NA	NA	0.0647043	3.94372:3.94372:1:1:1:1	0(0:0:0)	NA	NA	NA	NA
MK569476&MH394383	YN	0.0563438	0.0713308	0.789894	1.58E-11	71745	19595.5	52149.5	NA	4144	1322.34	2821.66	NA	NA	0.0604372	3.88315:3.88315:1:1:1:1	0(0:0:0)	NA	NA	NA	NA
MK569476&MH394399	YN	0.0778661	0.0970736	0.802134	7.20E-13	71346	19356.3	51989.7	NA	5573	1743.81	3829.19	NA	NA	0.0830771	3.74447:3.74447:1:1:1:1	0(0:0:0)	NA	NA	NA	NA
KM057374&MG234280	YN	0.0390357	0.051456	0.758624	4.62E-09	55158	14335.3	40822.7	NA	2260	709.195	1550.81	NA	NA	0.0422637	2.85581:2.85581:1:1:1:1	0(0:0:0)	NA	NA	NA	NA
KM057374&KY908400	YN	0.320688	0.353476	0.907243	0.0111891	42372	10749.3	31622.7	NA	11134	2924.87	8209.13	NA	NA	0.329006	2.42112:2.42112:1:1:1:1	0(0:0:0)	NA	NA	NA	NA
KM057374&KY908401	YN	0.188461	0.19413	0.970802	0.750554	33537	8701.33	24835.7	NA	5574	1455.83	4118.17	NA	NA	0.189932	2.79267:2.79267:1:1:1:1	0(0:0:0)	NA	NA	NA	NA
KM057374&KU204905	YN	0.0820904	0.0869547	0.944059	0.146204	50328	13673.3	36654.7	NA	3951	1112.55	2838.45	NA	NA	0.083412	3.48356:3.48356:1:1:1:1	0(0:0:0)	NA	NA	NA	NA
KM057374&KT274030	YN	0.0688673	0.0762896	0.902708	0.0111855	51030	13962.4	37067.6	NA	3434	1003.95	2430.05	NA	NA	0.0708981	3.59758:3.59758:1:1:1:1	0(0:0:0)	NA	NA	NA	NA
KM057374&MH394383	YN	0.0639717	0.0706071	0.906024	0.0181758	50844	13877.3	36966.7	NA	3187	927.783	2259.22	NA	NA	0.0657827	3.55823:3.55823:1:1:1:1	0(0:0:0)	NA	NA	NA	NA
KM057374&MH394399	YN	0.0815965	0.0869421	0.938516	0.101168	50598	13715.4	36882.6	NA	3956	1116.01	2839.99	NA	NA	0.0830455	3.42936:3.42936:1:1:1:1	0(0:0:0)	NA	NA	NA	NA
MG234280&KY908400	YN	0.268684	0.338475	0.793807	7.78E-19	51546	13000.7	38545.3	NA	12082	3420.23	8661.77	NA	NA	0.286286	2.56359:2.56359:1:1:1:1	0(0:0:0)	NA	NA	NA	NA
MG234280&KY908401	YN	0.198384	0.22312	0.889135	0.00109427	38904	10017.6	28886.4	NA	6892	1882.16	5009.84	NA	NA	0.204753	2.90218:2.90218:1:1:1:1	0(0:0:0)	NA	NA	NA	NA
MG234280&KU204905	YN	0.105521	0.130125	0.810926	2.95E-12	61779	16402.6	45376.4	NA	6380	1929.59	4450.41	NA	NA	0.112054	3.22075:3.22075:1:1:1:1	0(0:0:0)	NA	NA	NA	NA
MG234280&KT274030	YN	0.0921182	0.111552	0.825784	1.67E-09	62322	16647	45675	NA	5648	1701.57	3946.43	NA	NA	0.0973093	3.3018:3.3018:1:1:1:1	0(0:0:0)	NA	NA	NA	NA
MG234280&MH394383	YN	0.0877985	0.107355	0.817836	5.25E-10	62259	16621.1	45637.9	NA	5410	1639.97	3770.03	NA	NA	0.0930194	3.29795:3.29795:1:1:1:1	0(0:0:0)	NA	NA	NA	NA
MG234280&MH394399	YN	0.106327	0.129476	0.821206	4.84E-11	62013	16512.6	45500.4	NA	6428	1934.22	4493.78	NA	NA	0.112491	3.25889:3.25889:1:1:1:1	0(0:0:0)	NA	NA	NA	NA
KY908400&KY908401	YN	0.20414	0.251183	0.812717	7.05E-11	38439	9147.33	29291.7	NA	7132	1910.87	5221.13	NA	NA	0.215335	2.13222:2.13222:1:1:1:1	0(0:0:0)	NA	NA	NA	NA
KY908400&KU204905	YN	0.325025	0.392693	0.827681	4.70E-12	51897	12996.4	38900.6	NA	14026	3817.29	10208.7	NA	NA	0.341971	2.44131:2.44131:1:1:1:1	0(0:0:0)	NA	NA	NA	NA
KY908400&KT274030	YN	0.317784	0.377251	0.842367	9.88E-10	52233	13094.9	39138.1	NA	13823	3733.81	10089.2	NA	NA	0.332692	2.4323:2.4323:1:1:1:1	0(0:0:0)	NA	NA	NA	NA
KY908400&MH394383	YN	0.31458	0.372532	0.844437	1.99E-09	52155	13051	39104	NA	13687	3687.5	9999.5	NA	NA	0.329082	2.41921:2.41921:1:1:1:1	0(0:0:0)	NA	NA	NA	NA
KY908400&MH394399	YN	0.328089	0.391189	0.838698	3.01E-10	52014	13065.2	38948.8	NA	14123	3825.85	10297.2	NA	NA	0.343939	2.46492:2.46492:1:1:1:1	0(0:0:0)	NA	NA	NA	NA
KY908401&KU204905	YN	0.182734	0.20179	0.905567	0.00476752	44208	11335	32873	NA	7262	1958.07	5303.93	NA	NA	0.18762	2.94389:2.94389:1:1:1:1	0(0:0:0)	NA	NA	NA	NA
KY908401&KT274030	YN	0.165596	0.186205	0.889321	0.000689269	44697	11539.2	33157.8	NA	6762	1858.43	4903.57	NA	NA	0.170916	3.01242:3.01242:1:1:1:1	0(0:0:0)	NA	NA	NA	NA
KY908401&MH394383	YN	0.162098	0.179686	0.902119	0.00417926	44703	11506.4	33196.6	NA	6614	1796.56	4817.44	NA	NA	0.166625	2.97757:2.97757:1:1:1:1	0(0:0:0)	NA	NA	NA	NA
KY908401&MH394399	YN	0.182973	0.201592	0.907638	0.00588615	44082	11276.3	32805.7	NA	7247	1947.27	5299.73	NA	NA	0.187736	2.89262:2.89262:1:1:1:1	0(0:0:0)	NA	NA	NA	NA
KU204905&KT274030	YN	0.0466861	0.0591013	0.789934	4.58E-10	72111	19845.7	52265.3	NA	3478	1119.28	2358.72	NA	NA	0.0501029	4.08888:4.08888:1:1:1:1	0(0:0:0)	NA	NA	NA	NA
KU204905&MH394383	YN	0.0422455	0.0531269	0.795181	8.92E-09	72066	19693.9	52372.1	NA	3149	1003.1	2145.9	NA	NA	0.0452191	3.92499:3.92499:1:1:1:1	0(0:0:0)	NA	NA	NA	NA
KU204905&MH394399	YN	0.0181549	0.023583	0.76983	7.82E-06	72051	19270	52781	NA	1392	446.149	945.851	NA	NA	0.0196066	3.45803:3.45803:1:1:1:1	0(0:0:0)	NA	NA	NA	NA
KT274030&MH394383	YN	0.0158945	0.0198756	0.799697	0.000340568	73251	20654.9	52596.1	NA	1230	403.854	826.146	NA	NA	0.0170171	4.74412:4.74412:1:1:1:1	0(0:0:0)	NA	NA	NA	NA
KT274030&MH394399	YN	0.047447	0.0570003	0.832399	1.59E-06	72420	19920.6	52499.4	NA	3492	1085.55	2406.45	NA	NA	0.0500749	4.06148:4.06148:1:1:1:1	0(0:0:0)	NA	NA	NA	NA
MH394383&MH394399	YN	0.0435154	0.0513872	0.846813	3.23E-05	72417	19891.5	52525.5	NA	3196	981.67	2214.33	NA	NA	0.0456776	4.04894:4.04894:1:1:1:1	0(0:0:0)	NA	NA	NA	NA
