# Supplementary material for: The complete chloroplast genome of Stauntonia chinensis and compared analysis revealed adaptive evolution of subfamily Lardizabaloideae species in China
Source: BMC Genomics. 2021 Mar 6;22:161. doi: 10.1186/s12864-021-07484-7 (PMC7937279; doi:10.1186/s12864-021-07484-7)
Supplement: Supplementary file 6 — Additional file 6 The complete cp genome of Stauntonia chinensis. [file 12864_2021_7484_MOESM6_ESM.gz]

Archive with 1 entries (1 files):
- Additional file 6_MN401678.gb
